# Supplementary material for: The relationship between appearance anxiety and depression among students in a medical university in China: a serial multiple mediation model
Source: PeerJ. 2024 Mar 29;12:e17090. doi: 10.7717/peerj.17090 (PMC10984188; doi:10.7717/peerj.17090)
Supplement: Supplemental Information 1 [file peerj-12-17090-s001.zip]

Archive with 1 entries (1 files):
- peerj-87934-DATA (1).xlsx
