# Supplementary material for: The relationship between appearance anxiety and depression among students in a medical university in China: a serial multiple mediation model
Source: PeerJ. 2024 Mar 29;12:e17090. doi: 10.7717/peerj.17090 (PMC10984188; doi:10.7717/peerj.17090)
Supplement: Supplemental Information 1 [file peerj-12-17090-s001.zip › peerj-87934-DATA (1).xlsx]

## Sheet: Sheet1
Number	Gender	Grade	Age	BMI	Only a child	Home address	Monthly income	Ranking of results	Single	Discretionary income	AA1	AA2	AA3	AA4	AA5	AA6	AA7	AA8	AA9	AA10	AA11	AA12	AA13	AA14	SS1	SS2	SS3	SS4	SS5	SS6	SS7	SS8	SS9	SS10	SS11	SS12	IS1	IS2	IS3	IS4	IS5	IS6	IS7	IS8	IS9	D1	D2	D3	D4
1	0	3	20	23.0681	1	1	1	0	1	1	2	2	3	3	2	4	2	3	4	2	2	4	4	3	7	6	7	7	7	7	7	7	7	7	7	7	1	1	1	1	1	2	2	1	1	0	0	1	0
2	0	2	21	20.202	0	0	1	1	0	1	1	2	4	1	2	2	2	2	5	1	2	1	4	4	6	6	6	5	6	5	4	3	6	5	3	6	0	1	2	1	0	1	2	2	0	1	1	0	0
3	0	2	20	17.782	0	1	1	1	1	1	1	2	1	1	1	1	2	2	2	1	1	1	2	2	6	7	7	7	5	6	6	7	7	7	7	6	0	1	0	1	0	1	1	1	0	1	0	0	1
4	0	3	21	17.7154	0	1	1	1	1	1	2	2	2	3	2	4	3	2	5	2	3	3	2	4	6	6	6	6	5	5	5	5	6	5	6	6	2	1	2	1	1	2	2	2	2	1	0	2	1
5	1	3	22	20.984	0	0	0	1	1	1	3	4	4	4	5	4	4	4	5	4	4	4	4	4	6	5	6	6	5	4	4	6	5	5	6	5	1	3	2	2	2	1	3	3	3	1	0	1	0
6	0	3	21	21.2585	1	1	0	1	1	1	2	2	4	4	3	4	3	2	4	3	4	4	2	4	5	5	5	5	5	5	4	5	5	4	6	5	1	2	2	1	1	1	2	1	1	0	0	0	1
7	0	2	20	18.7305	0	1	1	1	0	0	2	2	2	2	1	4	2	2	2	1	2	2	2	4	6	6	6	6	6	6	6	6	6	6	6	6	1	1	1	1	1	1	1	1	1	1	1	0	1
8	0	3	20	18.2899	1	0	0	0	1	1	2	2	4	4	1	4	2	2	3	2	4	1	2	3	4	4	6	6	6	6	6	5	6	5	4	4	2	3	3	2	1	2	3	1	1	1	1	1	1
9	1	4	24	23.5883	0	0	1	1	1	0	2	2	4	4	2	4	2	2	3	3	4	4	2	4	4	4	4	4	4	4	4	4	4	4	4	4	2	2	2	2	2	2	2	2	2	1	1	1	1
10	0	4	22	19.0311	1	1	0	1	1	1	3	3	4	4	3	4	3	3	4	3	4	4	3	5	5	5	6	5	5	6	6	4	6	6	5	6	1	2	1	1	2	2	3	1	2	1	1	1	1
11	0	3	20	24.7676	0	0	1	0	1	1	3	2	4	4	4	5	2	3	4	4	4	5	3	4	5	5	5	5	5	6	5	5	6	5	6	4	1	2	2	2	1	2	3	3	3	1	1	1	1
12	0	2	20	18.3655	0	0	0	1	1	0	2	2	4	4	2	4	2	2	2	2	4	4	2	4	4	4	4	4	4	4	4	4	4	4	4	4	1	1	1	1	1	1	1	1	1	1	1	1	1
13	1	3	20	23.3747	0	1	1	1	1	0	1	1	1	1	1	2	1	1	1	1	1	1	1	1	6	6	6	6	6	6	5	6	6	6	6	6	1	2	2	0	0	0	1	0	0	0	0	0	0
14	0	1	19	18.0427	0	1	1	1	0	0	2	2	4	4	2	4	2	3	3	2	4	4	3	4	5	6	4	4	5	6	5	3	6	6	5	6	1	2	1	1	2	3	1	1	1	1	1	1	1
15	0	3	21	20.4294	0	1	0	0	1	0	2	2	4	4	2	5	2	1	2	1	4	5	2	5	5	7	5	6	6	6	6	6	7	6	5	6	1	4	2	1	1	0	2	2	0	1	1	1	0
16	0	2	20	18.5568	1	1	1	1	1	0	2	2	5	4	2	4	2	2	3	2	4	3	2	4	4	6	6	6	6	6	6	6	6	6	6	6	1	1	3	1	1	1	2	2	2	1	1	2	1
17	0	3	21	20.7612	0	1	1	1	1	1	1	1	5	1	1	1	1	2	2	1	1	1	2	4	7	7	7	7	7	7	7	7	7	7	7	7	0	0	0	0	0	0	0	0	0	0	1	1	0
18	1	2	19	22.3435	0	1	1	1	1	1	2	2	4	4	2	4	2	2	4	2	4	4	2	4	5	5	5	5	5	5	5	5	5	5	5	5	1	1	1	1	1	1	1	1	1	0	0	0	0
19	0	2	20	23.2335	0	0	0	1	1	0	2	2	4	3	2	5	2	3	3	3	3	4	2	4	4	6	6	6	6	6	6	6	6	6	5	6	1	3	2	1	1	2	2	2	2	2	1	0	1
20	1	1	18	27.6817	1	1	1	0	1	1	3	2	5	4	3	5	3	3	5	5	4	5	2	5	4	6	5	5	5	6	6	2	6	7	5	6	1	0	1	0	0	3	1	0	0	2	1	0	1
21	0	3	20	18.6667	0	1	0	1	1	1	4	5	5	4	2	5	5	3	3	2	4	3	3	5	4	5	3	2	6	5	4	3	6	6	2	6	4	1	4	3	1	4	4	4	1	3	2	2	3
22	0	1	18	22.0386	1	1	1	0	1	1	2	2	3	3	2	5	2	2	4	2	3	5	2	3	6	6	4	4	6	6	6	4	6	6	6	6	0	1	1	2	0	2	1	1	0	0	1	1	1
23	1	5	22	20.4783	0	0	0	0	1	0	2	2	4	4	1	4	2	2	3	2	3	3	3	3	5	5	5	5	3	5	5	5	5	5	5	5	1	1	2	2	2	2	2	1	1	1	1	1	1
24	1	3	21	17.6471	1	1	1	1	0	0	4	2	5	5	5	1	5	5	5	5	5	5	3	5	4	4	4	4	4	4	5	4	5	3	3	3	1	2	3	2	2	3	2	2	3	2	2	2	2
25	0	1	18	22.0317	0	0	0	1	1	0	1	1	1	1	1	1	1	1	1	1	1	1	1	1	1	7	7	7	7	7	7	7	7	7	7	7	0	0	0	0	0	0	0	0	0	0	0	0	0
26	0	3	20	18.026	0	1	1	1	0	1	2	2	4	4	2	4	2	2	2	2	4	4	2	4	5	5	5	5	5	5	5	5	5	5	5	5	1	1	1	1	1	1	1	1	1	1	1	1	1
27	0	4	23	19.052	0	0	0	1	1	1	2	2	4	3	2	3	3	3	3	2	4	4	2	3	6	5	4	4	6	6	6	5	6	4	4	5	1	0	2	2	2	3	1	2	2	2	2	2	3
28	0	1	18	20.4491	1	1	1	1	0	1	2	2	3	3	2	3	2	2	2	2	3	3	2	3	7	7	7	7	7	7	7	7	7	7	7	7	0	0	2	0	0	0	1	1	0	1	0	0	1
29	0	3	21	19.5312	1	1	1	1	1	1	2	3	4	4	2	4	2	2	2	2	4	5	2	5	4	3	4	4	4	4	4	4	4	4	4	4	1	2	0	1	1	1	2	0	0	1	1	1	1
30	0	2	19	19.1327	1	1	0	0	0	0	2	2	3	3	2	4	2	2	3	2	3	3	2	4	5	6	5	6	6	6	6	5	6	5	6	6	2	2	2	0	0	0	2	2	0	1	1	1	1
31	1	3	22	16.6205	0	0	0	1	0	0	1	1	5	5	1	5	1	1	3	3	3	3	3	3	2	7	7	7	7	7	7	7	7	7	7	7	0	2	2	0	2	0	0	0	0	0	0	0	0
32	1	2	19	21.6263	0	0	0	1	1	0	2	2	4	4	2	4	2	2	2	2	4	4	2	4	6	6	6	6	6	6	6	6	5	5	6	6	1	1	1	1	1	1	1	1	1	1	1	1	1
33	0	2	20	26.4792	0	0	0	1	1	1	2	2	4	4	2	4	2	2	3	3	4	3	2	4	5	4	4	5	5	5	5	3	6	6	6	5	2	2	3	2	2	2	2	3	3	1	1	1	1
34	1	3	21	27.3588	1	1	1	1	0	1	1	1	3	3	3	4	2	1	2	1	5	3	1	5	4	4	4	6	4	4	4	6	5	3	5	3	0	0	3	3	0	1	0	0	0	0	1	1	0
35	1	4	23	22.0386	1	1	0	1	1	0	3	2	5	5	3	5	3	2	5	3	5	5	2	5	4	4	4	4	4	4	4	4	4	4	4	4	2	2	1	2	1	3	2	1	1	1	1	0	1
36	1	4	21	21.6263	1	1	0	1	0	0	2	2	4	4	2	4	2	2	2	2	4	4	2	4	5	4	2	2	1	4	5	3	5	4	4	5	1	2	2	2	2	2	2	2	2	1	0	1	1
37	0	3	21	16.955	0	1	1	1	1	0	3	2	3	4	3	4	2	4	5	2	4	4	2	4	3	1	2	2	2	6	6	1	7	2	2	7	2	2	2	2	2	2	2	2	2	1	1	1	1
38	0	4	22	22.3081	0	1	1	1	1	1	2	2	5	5	2	5	3	3	5	5	4	5	3	5	5	4	2	2	5	5	5	3	5	4	6	7	1	3	0	1	1	2	2	2	0	1	0	0	1
39	0	2	20	24.2215	1	1	1	0	1	1	2	2	1	1	2	3	2	1	2	1	1	3	3	1	5	5	5	4	3	3	5	4	6	5	5	6	1	0	1	1	1	1	1	1	0	1	1	1	1
40	1	4	21	22.8931	0	1	1	1	1	1	3	3	4	4	3	5	3	3	5	3	5	5	3	4	2	3	3	3	4	4	3	2	3	3	3	5	2	2	4	1	1	3	2	2	2	1	1	1	1
41	1	3	20	21.0667	1	1	1	1	0	1	2	2	4	4	2	4	3	2	5	2	4	4	2	4	6	5	6	6	4	6	4	6	6	5	6	6	1	0	2	1	2	2	1	0	3	1	1	2	0
42	0	3	20	20.7612	1	1	1	0	1	0	2	2	4	4	3	5	2	3	3	2	4	5	3	5	4	4	4	4	4	4	4	3	3	4	4	4	0	1	3	2	1	1	1	1	0	1	2	2	1
43	1	3	20	24.794	0	0	0	1	1	0	2	2	4	2	2	4	2	3	3	2	3	4	2	4	5	6	5	5	5	6	6	4	4	4	5	5	1	1	2	2	2	3	2	3	1	2	1	1	2
44	0	2	20	22.0386	1	1	1	1	1	1	2	2	3	3	2	4	3	1	2	1	4	4	2	4	6	5	7	7	5	4	4	7	6	5	7	6	2	1	0	0	0	0	1	0	3	1	1	0	1
45	0	2	21	23.8751	0	1	0	1	1	0	3	2	4	4	2	5	2	2	5	1	3	4	2	4	2	2	6	1	2	1	1	1	3	1	4	2	3	4	0	1	1	2	3	4	4	1	1	2	1
46	0	2	20	18.6012	0	0	0	0	1	0	2	2	3	3	2	3	3	2	3	1	3	4	2	4	4	4	4	4	3	5	4	3	5	4	3	5	1	1	3	2	1	2	1	2	2	1	1	0	1
47	0	4	22	20.8117	0	1	1	1	1	1	3	3	4	4	5	4	2	3	5	2	4	5	3	3	6	6	3	6	6	5	6	6	6	6	3	6	3	3	4	2	1	2	2	2	2	1	1	1	2
48	0	5	22	19.5312	1	1	1	1	1	1	1	1	1	1	1	2	1	1	4	1	1	3	2	5	7	7	6	6	7	7	7	7	7	7	7	7	1	2	2	0	0	1	1	1	2	1	1	1	0
49	1	3	21	19.0311	0	0	0	0	0	0	2	2	4	4	2	4	2	2	2	2	4	4	2	4	4	4	4	4	4	4	4	4	4	4	4	4	2	1	1	1	1	1	1	1	1	1	1	1	1
50	1	3	21	20.7031	0	0	0	0	1	0	2	2	2	2	2	2	1	2	3	3	2	2	4	4	5	5	6	6	6	6	6	5	5	5	5	3	1	2	3	1	1	2	2	1	2	1	0	1	1
51	0	3	20	24.5578	1	1	0	1	0	0	1	1	4	2	2	4	1	2	2	2	4	4	2	4	4	5	6	6	4	4	4	6	5	4	4	4	2	1	1	0	0	0	0	0	0	1	1	1	1
52	1	3	21	22.7583	0	0	1	0	1	1	2	4	4	4	5	4	4	4	5	5	4	4	2	4	4	4	3	2	4	4	4	1	6	5	1	5	0	3	3	2	2	4	4	1	1	2	2	0	3
	0	3	21	19.3625	1	1	0	1	1	1	3	2	5	5	2	5	2	2	5	2	4	4	3	5	5	5	4	4	5	5	5	3	5	5	4	5	1	2	4	1	1	1	2	4	2	1	1	2	1
55	0	4	23	20.0288	1	0	0	1	1	0	1	2	3	1	2	2	2	2	5	2	1	1	2	4	4	6	5	5	6	6	6	5	6	6	6	6	2	3	4	1	0	1	2	0	0	1	1	0	0
56	1	3	22	23.03	0	0	0	1	1	0	1	1	4	1	2	4	2	1	4	1	5	4	2	4	3	2	5	4	4	3	3	2	3	1	1	2	1	0	3	4	1	2	2	1	0	1	2	3	3
57	0	5	23	19.2277	1	1	0	1	0	1	2	2	2	2	2	2	2	1	4	1	2	2	2	2	5	6	7	6	6	5	5	6	5	5	6	5	1	1	1	1	1	1	1	1	1	0	0	1	0
58	1	3	22	23.1481	0	1	1	1	0	1	3	3	4	4	2	4	3	2	4	3	3	4	4	4	3	5	4	3	5	5	5	2	5	5	3	5	2	3	2	2	1	2	3	3	3	1	0	1	1
59	0	4	21	19.5918	1	1	1	1	1	1	2	2	2	2	2	3	2	4	3	1	1	4	1	1	7	7	7	7	6	7	6	7	7	7	7	7	0	1	3	1	1	0	1	2	0	0	0	0	0
60	1	4	22	27.0416	0	0	1	1	0	0	2	2	5	3	3	5	2	3	4	2	4	5	2	5	5	5	5	5	5	6	6	4	6	6	3	6	1	1	2	1	1	1	2	1	1	1	1	1	1
61	1	2	20	21.2245	0	1	1	0	1	0	2	2	4	4	3	2	2	2	2	2	4	5	2	4	6	6	6	6	5	5	5	6	6	5	6	5	1	0	2	1	1	2	1	1	0	2	2	0	2
62	1	2	22	29.8606	1	0	0	0	1	0	5	5	5	5	2	5	5	5	5	5	5	5	5	5	4	4	4	4	4	4	4	4	4	4	4	4	1	2	4	2	2	4	4	4	4	1	1	1	1
63	0	3	21	17.5781	1	1	1	0	0	1	2	2	3	3	3	2	3	2	4	2	3	1	3	4	4	5	5	6	2	3	3	5	5	4	5	4	1	2	2	2	1	1	3	2	1	1	1	0	2
64	0	2	18	19.5918	1	1	1	1	1	0	3	2	5	4	2	3	4	2	2	2	4	3	2	2	6	6	7	7	4	4	5	7	4	7	7	5	2	1	0	1	1	1	1	0	4	0	0	0	1
65	0	3	20	17.9634	1	1	1	1	0	0	2	3	4	4	2	4	2	2	3	2	4	4	3	4	6	6	5	5	6	6	6	5	5	6	6	6	1	2	1	0	1	1	3	3	3	1	1	0	1
66	0	3	20	18.6709	0	0	0	1	1	0	1	2	1	1	1	1	2	2	2	1	1	1	2	4	6	6	6	6	5	6	6	7	6	6	6	6	1	1	0	0	0	1	1	1	1	0	0	0	0
67	1	2	20	19.2336	0	1	1	1	1	0	2	2	4	2	3	4	3	2	5	2	4	4	3	5	5	5	6	6	6	4	4	4	4	5	5	4	2	2	2	2	1	3	2	3	4	1	1	1	1
68	1	2	20	22.8571	0	0	0	0	0	0	1	1	4	2	2	3	2	1	2	1	2	5	4	3	6	6	6	6	6	6	6	6	6	6	6	6	2	2	2	2	2	2	2	2	2	1	1	1	1
69	0	4	23	16.8475	1	1	1	1	1	0	2	1	2	3	2	2	2	1	2	1	1	3	1	4	6	6	4	4	5	5	6	4	5	5	4	5	2	1	3	1	1	3	2	2	1	1	1	1	1
70	0	3	21	17.5781	1	1	1	0	0	0	2	2	3	3	3	1	2	2	4	1	3	1	3	3	4	4	6	6	3	4	3	6	4	3	6	3	1	2	2	1	1	0	3	2	0	1	1	0	2
71	0	2	21	17.9542	0	0	0	1	1	0	2	2	3	3	3	2	2	1	4	2	3	2	2	4	6	6	5	5	5	5	5	4	5	6	4	6	1	1	2	1	0	1	1	1	1	1	1	1	1
72	0	3	20	18.7305	0	1	1	0	1	1	2	1	3	3	2	3	2	3	3	1	4	3	1	3	4	3	3	4	6	6	5	4	6	6	4	6	2	1	1	2	1	1	1	1	1	1	0	0	0
74	1	3	21	22.2041	0	1	0	0	0	0	2	2	4	4	2	4	2	2	2	2	4	4	2	4	4	4	3	4	3	4	4	2	3	3	5	3	1	0	1	2	1	2	3	4	2	1	1	2	3
75	0	2	19	23.833	0	1	0	0	1	1	3	3	4	4	2	4	3	3	3	3	4	5	3	4	6	6	6	6	6	6	6	6	6	6	6	6	1	1	2	2	1	1	2	2	1	2	2	2	2
76	1	5	23	26.0146	1	1	1	1	1	0	2	1	3	3	2	4	2	1	2	1	4	4	1	4	6	6	6	6	6	6	6	6	5	6	6	6	0	1	0	0	0	1	0	0	0	1	1	0	1
77	0	3	21	20.8117	0	1	1	1	1	1	2	2	3	2	2	4	2	2	2	2	4	4	2	4	6	6	7	7	7	7	7	7	7	7	7	7	1	2	2	1	1	2	1	1	1	1	1	1	1
78	0	1	18	12.6953	1	0	0	1	1	0	1	2	4	4	2	4	2	3	3	2	4	4	2	4	4	4	5	5	3	4	6	4	5	5	6	5	1	1	2	2	1	2	2	1	0	1	1	0	1
79	0	3	21	15.8169	0	1	1	0	0	0	2	2	4	4	2	4	2	2	2	2	4	4	2	4	4	4	4	4	4	4	4	4	4	4	4	4	1	1	1	1	1	1	1	1	1	0	0	0	0
80	1	2	20	18.7328	1	1	1	0	1	1	1	1	2	2	2	3	2	2	3	2	3	4	2	4	4	4	4	4	4	4	4	4	4	4	4	4	2	2	2	2	2	2	2	2	2	1	1	1	1
81	0	2	19	17.6898	1	1	0	1	1	0	2	2	4	3	2	2	2	4	2	1	4	1	4	5	5	7	7	7	5	6	6	7	7	6	7	6	0	2	2	1	1	1	2	1	1	0	0	0	1
82	1	3	21	21.9098	0	0	0	0	1	0	2	2	4	4	2	4	2	2	2	3	4	3	2	4	4	5	5	5	5	5	6	5	5	5	5	5	1	1	2	2	1	2	2	1	2	1	1	1	1
83	0	2	20	21.1927	1	1	1	1	0	0	1	1	2	2	1	2	1	1	4	1	2	4	3	2	5	5	5	5	5	6	6	6	6	6	6	6	0	1	1	1	0	0	0	0	0	0	0	0	0
84	0	4	21	19.5312	0	1	0	1	1	0	1	1	1	1	1	1	1	1	2	1	1	4	1	1	4	4	4	4	4	4	4	4	4	4	4	4	1	1	1	1	1	1	1	1	1	1	0	0	0
85	0	1	20	19.487	0	1	1	1	0	1	2	2	2	2	2	3	2	3	5	2	2	4	2	3	5	4	4	4	3	3	4	3	5	4	5	3	2	1	2	1	2	1	2	1	1	1	1	1	1
86	1	2	20	20.6901	0	1	0	1	1	0	2	1	2	3	3	4	3	1	3	4	3	3	1	4	6	6	4	4	6	6	6	4	6	6	5	6	0	0	1	2	1	1	0	1	0	1	0	0	1
87	0	2	19	18.6709	0	0	0	1	0	0	3	2	4	4	3	5	2	4	4	2	4	4	2	4	5	4	3	3	4	4	4	3	5	3	4	5	1	2	2	2	2	3	2	3	2	1	1	1	1
88	0	2	21	17.6309	1	1	1	1	1	1	2	2	4	4	2	4	2	2	2	2	4	4	2	4	6	6	7	7	6	5	5	7	5	6	6	6	1	2	2	1	1	1	1	2	1	1	1	1	1
89	0	2	20	21.4844	1	1	1	1	1	0	2	2	4	3	2	4	2	3	2	1	3	5	2	5	4	4	5	5	5	4	3	5	6	5	4	5	2	1	1	1	1	2	2	2	1	1	0	0	0
90	0	2	19	20.4825	1	1	1	0	0	0	2	2	5	5	2	4	3	5	5	5	4	3	4	3	6	6	7	7	7	7	7	7	7	7	7	7	0	0	1	2	0	0	0	0	0	0	0	0	0
91	0	3	21	20.1348	1	0	0	1	1	1	3	4	4	4	2	4	2	2	4	3	4	4	3	4	4	4	4	5	5	5	4	4	4	4	4	4	1	2	2	2	1	2	2	1	1	1	1	1	1
92	1	3	22	16.3847	0	0	1	1	1	1	2	2	4	4	2	4	2	1	3	2	3	4	2	3	5	5	4	4	6	5	5	5	5	5	6	5	1	1	2	1	1	1	1	1	2	1	1	1	1
93	0	4	21	17.9391	1	1	1	1	1	1	2	1	3	3	2	3	1	2	5	2	2	2	2	5	4	5	3	3	6	6	5	3	7	6	4	7	2	3	2	1	0	1	0	0	0	1	0	3	2
94	0	3	21	17.1875	0	1	1	1	0	1	2	2	3	1	2	3	2	2	2	1	3	2	2	4	4	4	5	4	4	4	4	3	4	5	4	4	2	1	1	2	1	0	1	1	1	1	1	1	1
95	0	2	19	18.4911	0	1	1	0	1	1	2	2	4	3	2	5	2	3	1	2	4	4	2	4	4	6	5	5	4	5	5	5	5	5	4	5	2	3	1	1	1	2	3	2	2	1	1	0	1
96	1	2	20	24.224	0	0	0	0	1	0	1	1	3	3	1	3	1	1	1	1	3	3	3	5	4	4	4	4	4	4	4	4	4	4	4	4	0	1	2	1	0	1	0	0	0	1	0	0	0
97	0	2	19	18.4042	1	1	1	1	0	1	2	2	4	4	3	4	2	1	3	1	4	4	2	4	4	4	7	7	7	4	4	5	5	5	6	5	2	0	1	2	2	1	1	0	0	1	1	1	1
98	1	2	21	24.1517	0	1	1	0	1	1	1	1	1	1	1	1	1	1	1	1	1	1	1	2	7	7	7	7	7	7	7	6	6	6	6	6	1	0	1	0	0	0	0	0	2	0	0	0	0
100	0	3	21	19.5965	0	1	0	0	1	0	1	1	1	1	1	1	1	1	2	1	1	1	1	1	4	4	4	4	4	4	4	4	4	4	4	4	0	0	0	0	0	0	0	0	0	0	0	0	0
101	0	3	20	20.7031	0	0	1	1	1	0	1	1	2	2	1	4	1	1	2	1	1	4	1	5	5	5	6	4	5	5	6	4	7	5	4	6	1	1	2	1	1	0	1	0	0	1	0	1	1
102	1	3	21	24.2215	0	0	1	0	1	0	1	1	4	1	1	5	1	2	5	1	3	5	2	3	5	3	5	4	4	5	5	5	4	5	5	3	2	2	0	2	1	1	2	0	0	1	0	0	0
103	0	2	19	22.0317	0	1	1	1	1	1	2	2	1	3	2	4	2	2	4	2	1	5	3	4	6	5	6	7	6	6	6	6	6	6	6	6	0	2	2	1	1	2	2	0	0	1	1	0	1
104	0	2	20	22.0181	0	1	0	1	1	0	1	2	3	2	2	4	2	2	2	2	3	4	2	5	5	5	4	5	5	5	5	5	5	5	5	5	1	1	1	1	1	1	1	1	1	1	1	0	1
105	1	2	20	26.6749	1	1	1	1	1	1	1	2	4	4	1	5	2	2	3	1	3	5	1	4	7	6	7	7	6	6	5	6	5	4	7	4	1	1	1	0	0	1	1	1	1	0	1	1	1
106	0	1	18	18.026	0	1	0	1	1	0	2	1	4	4	3	5	2	2	5	1	2	5	2	5	5	4	4	4	6	5	7	5	7	4	4	4	2	3	2	2	2	2	2	2	1	1	0	0	0
107	1	3	21	20.7612	1	1	1	0	1	0	2	1	3	4	2	3	2	2	3	2	4	2	3	4	5	7	5	6	5	5	6	6	7	6	7	7	1	1	2	1	0	1	1	0	1	0	0	1	1
108	0	3	22	18.5901	0	1	0	1	0	0	3	3	4	3	2	4	3	2	2	2	3	4	2	4	4	4	4	4	4	4	4	3	4	4	4	4	2	1	1	1	2	2	2	2	2	2	2	2	2
109	0	3	20	18.3655	1	1	1	1	1	1	2	2	4	4	3	5	2	2	4	2	4	5	2	4	5	2	3	3	3	4	4	4	5	5	3	4	1	2	1	1	1	1	1	0	1	1	1	1	2
110	0	3	21	18.2544	1	1	1	1	0	1	3	4	4	4	4	3	3	4	5	5	4	4	5	5	5	5	3	1	1	6	4	1	6	4	1	5	1	0	2	1	1	2	3	3	3	1	1	2	1
111	0	2	19	20.3125	1	1	1	0	1	0	3	3	4	4	3	5	4	3	5	2	4	4	4	5	3	5	3	1	6	6	5	1	7	5	1	7	1	1	2	1	1	2	2	2	1	1	1	2	1
112	0	3	21	19.2277	0	0	1	1	1	0	1	1	3	1	1	3	2	2	2	1	4	1	1	5	7	7	7	7	7	4	3	7	7	6	6	5	0	0	0	0	0	0	0	0	1	0	1	0	0
113	0	3	20	19.9792	1	1	0	1	0	0	2	2	3	1	1	2	1	2	2	1	1	3	2	4	7	7	6	5	6	6	6	4	6	6	6	6	1	1	1	1	2	0	2	2	0	0	0	0	0
114	0	4	21	22.6757	0	1	1	1	1	0	2	2	4	4	2	4	2	2	2	2	4	5	2	4	4	4	4	4	4	4	4	4	4	4	4	4	2	2	2	2	2	2	2	2	2	1	1	1	1
115	0	5	23	19.487	0	0	0	1	1	0	2	1	3	1	1	2	1	2	2	1	1	5	2	3	6	5	7	5	4	5	4	4	4	4	4	4	1	1	0	1	1	2	2	1	1	0	0	0	0
116	0	3	22	20.2145	0	1	1	1	1	1	2	3	3	3	3	4	2	1	5	2	3	4	2	4	6	6	5	7	6	5	5	5	5	4	7	6	3	1	2	1	1	2	1	2	0	2	1	1	1
117	0	1	18	22.4913	1	1	1	0	0	1	2	2	4	4	3	4	2	2	4	2	3	5	2	4	4	5	5	5	4	5	5	5	5	5	5	5	2	1	1	1	1	0	2	1	1	1	1	1	1
118	1	1	18	20.984	1	1	1	1	1	1	2	2	3	2	2	3	2	2	3	2	2	2	2	3	6	6	6	6	6	6	6	6	6	6	6	6	2	1	1	1	1	1	1	1	1	1	1	1	1
119	0	1	18	19.2837	0	0	0	1	1	0	2	2	4	4	1	4	2	1	3	1	4	5	3	4	6	6	6	6	5	4	5	5	6	6	7	6	0	0	2	1	1	1	3	2	1	1	1	0	0
120	0	1	18	18.5529	1	1	1	0	1	0	2	2	3	2	4	4	2	2	4	2	3	3	2	4	5	3	6	5	5	4	4	5	6	5	6	4	1	2	1	0	0	1	1	0	0	0	0	0	0
121	1	2	19	21.7181	1	1	1	0	0	1	2	2	5	4	4	5	2	3	4	2	4	5	3	5	4	6	6	3	3	5	5	2	5	5	3	5	0	2	3	1	2	2	1	1	0	1	1	1	1
122	1	3	21	20.0617	1	1	1	1	0	1	3	1	4	4	2	3	2	2	1	2	4	4	1	5	6	6	6	6	6	6	6	6	6	6	6	6	1	0	1	2	0	1	0	1	0	0	0	0	0
123	0	2	23	18.8246	0	1	1	1	1	1	2	2	5	5	2	4	2	2	2	1	5	4	1	5	5	5	5	5	5	5	5	5	5	5	5	4	0	0	0	1	0	0	0	0	0	0	0	0	0
124	0	3	23	17.3604	0	0	0	1	1	0	1	2	2	2	1	2	1	1	2	1	2	2	1	4	4	4	4	4	4	4	4	4	4	4	4	4	0	2	2	0	0	1	1	0	1	0	1	0	0
125	1	4	22	17.6471	1	1	1	0	0	1	2	2	2	2	2	3	2	1	2	1	2	4	2	4	5	5	5	4	4	4	4	4	4	4	4	4	1	1	1	1	1	1	1	1	1	1	1	0	1
126	0	2	19	20.5151	1	1	1	1	1	0	2	2	5	3	2	4	3	4	3	2	3	5	2	4	6	6	6	6	6	6	6	6	6	6	6	6	4	1	2	1	1	4	2	3	1	0	1	2	3
127	0	4	22	20.5592	0	0	0	1	1	0	2	2	4	4	2	4	2	2	2	2	4	4	2	4	4	4	5	4	5	5	6	6	6	6	6	6	2	2	2	1	2	1	2	2	2	2	1	1	2
128	0	4	21	23.4375	1	0	1	0	0	1	2	1	3	2	2	4	2	5	3	1	3	4	2	4	4	6	3	5	4	4	4	5	5	5	3	5	0	1	1	1	1	2	2	2	0	1	0	0	1
129	0	3	22	21.8522	0	0	1	1	0	0	2	2	4	4	3	5	1	2	3	1	5	5	3	5	4	6	6	6	6	6	6	6	6	2	2	5	0	0	2	2	1	2	3	1	0	1	1	0	0
130	0	3	20	20.8325	0	0	0	1	0	0	2	2	4	1	1	1	2	1	2	2	1	2	1	1	4	5	5	6	7	5	5	6	6	6	6	5	1	1	1	2	1	0	0	0	0	1	0	0	0
131	0	1	19	17.6606	0	0	1	1	1	1	2	3	4	4	3	2	2	4	3	1	4	1	4	5	6	5	6	6	6	6	6	4	6	5	5	7	2	3	2	2	1	2	3	1	0	1	0	0	1
132	0	3	21	18.4804	0	1	0	1	1	0	1	1	2	2	1	4	1	1	2	1	2	2	1	3	7	7	6	6	6	6	6	1	6	6	7	6	1	0	2	1	0	0	1	1	0	0	0	0	0
133	1	3	21	24.1052	1	1	0	1	0	1	2	2	4	4	2	4	2	2	2	2	4	4	2	4	3	6	2	4	4	4	4	4	4	5	2	4	1	1	1	1	1	1	2	2	2	1	1	1	1
134	0	3	21	19.721	1	0	0	1	1	0	2	3	4	4	2	4	2	2	2	2	4	4	2	4	5	5	5	5	5	5	5	5	5	5	5	5	2	3	3	1	1	2	2	2	2	1	1	1	1
135	0	3	21	18.8189	1	1	1	1	1	1	2	2	2	2	1	3	2	2	4	1	2	2	2	4	7	7	7	7	7	7	7	7	7	7	7	7	1	1	1	1	1	1	1	1	1	1	1	1	1
136	1	3	24	22.251	1	1	1	0	1	1	1	1	3	3	2	2	1	2	2	1	2	1	1	2	6	6	6	6	7	7	6	6	6	6	6	6	0	1	1	1	1	0	0	0	0	0	0	0	0
137	0	1	18	20.8984	1	1	1	1	1	1	2	2	4	4	4	4	3	2	4	3	3	5	2	4	5	5	5	4	5	5	5	5	5	5	5	5	2	1	2	2	2	2	2	2	2	1	1	2	1
138	1	3	21	20.0617	1	0	0	1	0	0	1	1	4	1	1	1	1	1	2	1	5	1	1	2	4	4	4	4	4	4	4	4	4	4	4	4	0	1	1	1	1	1	1	1	1	1	1	1	1
139	0	1	19	21.6931	1	1	1	1	1	1	2	2	4	4	2	4	2	3	3	2	3	4	2	4	6	6	6	6	5	6	6	4	6	5	6	6	2	3	2	2	1	2	2	2	2	1	1	0	1
140	0	2	19	16.8739	1	1	1	1	0	1	2	2	4	2	2	5	2	2	4	2	2	2	2	3	6	6	3	3	5	6	6	2	6	6	4	6	0	3	1	1	0	2	1	1	0	1	1	0	0
141	1	2	20	24.4603	1	1	1	1	0	0	2	2	4	3	2	4	2	2	3	1	4	5	2	4	4	5	6	5	4	5	4	5	5	6	6	5	0	1	1	0	0	0	1	0	2	1	0	0	1
142	0	1	18	23.03	0	1	1	1	0	1	2	2	4	4	2	4	2	2	3	2	4	4	2	4	4	4	4	5	4	5	5	5	5	5	4	5	1	1	1	1	1	2	1	1	2	1	0	1	1
143	0	2	20	25.3906	0	1	1	1	1	1	4	4	2	4	5	5	4	4	5	2	4	5	3	4	4	6	5	5	4	5	5	4	5	5	5	5	1	3	3	2	1	3	2	2	1	1	1	1	1
144	0	2	19	22.0604	0	1	1	1	0	1	2	2	4	2	3	4	2	3	3	1	4	5	2	2	6	6	5	5	5	5	5	4	6	5	6	5	0	0	2	1	1	1	1	0	0	1	1	1	1
145	1	2	20	23.8884	1	1	0	0	1	0	2	3	5	4	3	5	2	3	3	2	4	4	3	5	5	5	5	4	5	5	5	4	5	4	4	5	2	2	2	1	1	3	3	2	3	1	1	1	1
146	0	3	21	19.7055	1	0	0	1	1	0	2	2	4	4	2	5	2	2	3	2	4	4	2	5	3	3	3	2	3	3	3	3	3	3	3	3	0	3	2	1	2	1	3	3	2	1	1	2	2
147	0	2	19	21.0962	0	1	0	1	1	0	2	3	4	4	3	4	2	3	2	2	4	4	2	4	4	4	5	4	4	5	5	3	5	4	4	4	1	1	1	1	1	1	1	0	1	1	1	1	1
148	0	2	20	22.3081	0	0	0	1	1	1	2	3	4	4	3	3	3	3	2	2	4	5	3	4	3	4	5	5	5	5	3	3	6	4	5	3	2	2	2	4	4	0	0	0	0	3	2	1	1
149	1	4	22	20.0617	0	0	0	1	1	0	2	2	4	4	2	4	1	2	1	2	5	4	2	4	4	4	4	6	4	4	3	2	2	4	4	4	0	1	2	2	4	2	2	1	2	1	1	0	1
150	0	3	21	19.2277	0	1	1	1	0	1	2	2	4	4	2	4	2	2	2	2	4	4	2	4	4	4	4	4	4	4	4	4	4	4	4	4	2	2	2	2	2	2	2	2	2	1	1	1	1
151	0	2	20	21.2585	0	0	0	1	1	0	3	3	4	4	2	4	3	2	2	3	4	3	2	3	4	2	4	3	6	5	5	5	4	4	5	7	2	3	2	1	2	2	3	3	2	1	1	1	1
152	0	1	19	19.9481	0	0	1	1	1	0	2	2	3	2	2	2	1	2	3	1	2	4	2	4	4	4	5	4	5	6	6	5	6	5	5	6	2	1	1	1	0	1	1	0	0	1	0	0	0
153	1	4	21	22.2291	1	1	1	1	1	0	2	2	3	3	2	3	2	2	2	2	3	2	2	5	7	6	7	7	7	7	7	6	6	7	6	6	1	1	2	1	1	1	1	1	3	1	1	1	2
154	1	3	22	20.4529	1	1	1	1	1	0	2	2	4	4	2	4	2	2	2	2	4	4	2	4	5	5	5	5	5	5	5	5	5	5	5	5	3	3	3	3	3	3	3	3	3	1	1	1	1
155	0	4	22	18.9164	0	0	0	0	0	0	4	1	2	2	4	4	2	4	4	2	4	2	2	4	6	7	4	5	5	5	4	4	4	6	4	4	1	0	0	0	2	0	0	0	0	1	1	1	0
156	0	3	20	17.0433	0	1	0	1	0	1	1	1	5	1	5	1	1	1	2	1	3	4	2	4	5	5	5	5	5	5	5	5	5	5	5	5	0	0	3	1	1	1	2	1	1	0	0	0	0
157	0	3	21	20.8889	1	1	1	0	1	0	2	2	4	4	2	4	2	3	2	2	4	4	3	5	5	5	5	5	5	6	6	4	5	4	5	5	2	3	3	2	2	3	3	2	2	1	1	0	2
159	0	4	22	18.3655	1	1	1	1	1	0	2	3	4	3	3	4	3	2	4	4	4	4	3	4	4	4	4	5	5	4	4	6	4	5	5	5	1	3	1	2	1	1	2	2	1	2	1	2	2
160	0	3	20	20.202	0	0	0	1	0	1	2	2	2	2	2	3	2	2	2	2	4	4	2	4	6	6	5	5	6	6	6	5	6	6	6	6	1	2	1	1	1	1	1	0	1	1	0	1	1
161	1	4	20	22.2222	1	1	0	1	1	1	3	3	4	4	4	4	3	3	5	3	3	4	4	5	5	4	4	4	4	4	4	4	4	4	4	4	1	2	1	2	2	2	2	2	2	1	1	1	1
162	1	3	25	25.2493	0	1	0	1	1	0	1	1	5	4	1	4	1	1	2	2	4	4	1	4	4	4	4	4	4	4	4	4	4	4	4	4	0	2	2	1	1	1	1	1	1	2	0	0	0
163	1	3	21	18.6851	0	0	0	0	0	0	1	1	5	2	1	1	1	1	1	1	2	2	1	5	4	4	3	4	4	3	3	7	7	7	7	3	0	0	0	0	0	0	0	0	0	1	3	3	1
164	1	2	20	18.937	1	1	1	0	1	1	2	1	1	1	2	1	2	1	5	1	1	1	1	1	5	5	5	5	6	5	5	4	5	5	5	5	0	1	2	2	1	0	0	1	1	1	1	1	1
165	0	3	20	19.2837	0	0	0	1	1	1	2	2	2	2	2	4	4	4	4	2	2	4	2	5	4	4	4	4	4	5	4	4	4	4	4	4	1	1	1	1	1	2	1	3	2	1	1	1	1
166	1	3	21	22.0522	0	0	1	0	1	1	2	1	3	3	2	3	2	2	3	1	4	1	1	4	7	5	7	7	6	7	7	7	7	6	7	5	2	2	0	2	1	2	0	0	0	1	0	2	2
167	0	3	21	18.2868	0	1	1	1	1	1	2	2	4	4	3	4	3	2	5	2	3	3	2	5	5	5	6	5	5	5	5	4	6	6	4	5	1	1	2	1	1	2	2	2	0	1	1	1	1
168	0	2	19	17.5771	1	1	1	1	1	1	3	3	4	3	3	3	3	2	4	3	4	3	2	3	5	5	6	5	5	5	5	5	6	5	6	5	1	3	3	2	2	2	3	3	2	2	1	2	2
169	1	3	21	20.5191	0	1	0	1	1	0	2	2	4	4	3	4	3	2	2	2	4	4	2	4	5	5	5	4	4	4	5	3	4	5	5	3	2	2	2	2	1	1	2	1	2	1	1	1	0
170	0	4	22	21.1111	0	0	0	1	0	1	2	2	3	3	1	4	2	2	3	2	4	4	3	5	5	6	5	4	5	4	5	5	6	5	5	5	0	1	2	0	0	1	1	0	1	0	0	0	0
171	0	2	19	24.677	0	0	0	1	1	0	2	2	4	4	2	4	2	2	3	2	4	4	2	4	4	5	6	5	5	5	5	4	4	4	5	4	2	3	3	1	2	2	2	2	2	1	1	1	1
172	0	3	20	21.2585	1	0	0	1	0	0	2	1	4	4	2	4	2	2	2	2	4	4	2	4	5	5	5	5	5	5	5	5	5	5	5	5	1	1	1	1	1	1	1	1	1	1	1	1	1
173	0	3	20	16.9796	1	1	1	1	1	1	3	3	4	4	4	4	4	4	4	2	4	4	2	4	6	7	7	7	7	7	7	7	7	7	5	7	2	1	1	1	0	1	1	1	0	2	2	2	2
174	0	4	23	19.736	0	1	1	1	1	0	2	2	5	4	2	5	2	3	3	4	5	5	5	5	5	5	5	5	4	4	4	4	5	5	4	5	1	1	2	2	1	3	3	2	3	1	1	0	1
175	1	2	20	20.3244	0	1	1	0	1	0	1	1	2	2	1	2	4	4	2	1	3	2	2	5	4	4	5	4	4	4	4	4	4	4	4	4	0	2	0	0	0	0	0	0	0	0	0	1	0
176	0	4	23	18.5901	0	0	1	1	1	0	1	1	5	4	1	5	1	1	3	1	4	5	3	5	4	4	4	4	4	4	4	5	5	5	5	4	2	2	3	2	1	0	2	2	2	0	1	1	1
177	0	4	21	21.6713	1	1	1	1	1	1	1	1	1	1	1	4	2	1	2	1	1	3	1	1	7	7	7	7	7	7	7	7	7	7	7	7	1	1	2	0	0	0	0	1	1	0	1	1	0
178	0	4	21	20.0288	0	1	1	1	1	1	2	2	4	4	2	4	2	2	3	2	5	4	2	4	5	5	6	5	5	5	5	5	5	5	5	5	1	2	2	2	1	1	4	3	2	1	1	2	2
179	0	3	21	21.4844	1	1	1	1	1	1	2	2	3	2	2	4	2	2	3	2	2	4	3	4	6	6	4	3	6	7	6	2	7	6	1	6	1	1	1	1	1	1	2	1	1	1	1	1	1
180	0	2	21	21.875	1	1	1	1	1	1	2	2	4	2	2	4	2	2	2	2	4	5	2	4	4	3	4	4	4	5	5	4	5	5	4	5	1	2	2	2	1	2	2	2	1	1	0	0	0
181	0	4	23	17.2584	0	0	1	1	0	0	2	2	2	3	2	2	2	1	3	1	2	3	1	3	4	5	5	6	5	5	4	5	6	6	5	6	2	1	2	1	2	2	2	1	1	1	1	1	0
182	0	3	20	17.898	1	1	1	1	1	1	2	2	4	3	2	2	2	2	3	1	3	1	2	4	5	6	4	6	6	6	4	5	6	6	5	6	1	1	2	1	1	1	1	2	0	0	0	0	0
183	0	3	21	24.2215	0	1	0	0	1	0	2	1	1	1	2	3	2	1	2	2	1	5	2	3	6	6	5	7	6	5	5	5	6	6	6	6	1	1	1	1	1	0	1	1	2	1	1	1	1
184	0	3	22	21.8871	0	1	1	1	1	1	2	1	2	1	3	3	2	2	3	1	1	4	1	1	6	6	4	4	5	6	6	4	6	6	6	6	1	0	0	1	1	1	1	1	1	1	1	1	1
185	1	1	20	20.7612	0	0	0	0	1	0	1	1	5	5	1	5	1	1	4	1	5	5	1	5	4	4	4	4	4	3	5	4	6	2	4	4	0	0	4	2	0	0	0	2	2	0	1	1	1
186	0	3	21	20.7612	0	1	1	1	1	1	1	1	1	1	1	1	1	2	2	1	1	1	1	4	7	7	7	7	7	7	7	7	7	7	7	7	0	0	0	0	0	0	0	0	0	0	1	0	1
187	0	3	21	23.8751	0	0	0	0	1	0	2	2	4	3	2	4	2	2	3	1	2	4	2	4	5	6	6	5	5	6	5	5	5	6	5	5	1	1	0	2	1	1	2	2	1	0	0	0	0
188	1	3	22	20.3727	0	0	0	1	1	0	2	2	4	4	2	3	2	1	2	2	4	2	3	4	4	3	4	4	3	3	5	5	3	3	5	5	1	2	2	1	1	1	2	1	1	1	1	1	1
189	0	3	20	18.3655	1	1	1	1	0	1	2	2	3	3	2	4	3	2	4	1	3	3	2	4	6	6	6	6	6	6	6	4	6	5	4	6	1	1	2	1	1	1	2	1	1	1	1	1	1
190	0	2	20	19.5312	0	1	1	1	1	0	2	2	4	3	2	4	3	2	3	2	3	4	1	4	6	5	7	6	4	5	4	5	5	4	5	6	1	2	3	2	1	2	2	2	1	1	0	1	1
191	0	2	20	19.6283	0	0	0	1	1	0	2	2	3	3	2	4	2	2	2	3	3	5	2	4	5	5	5	5	5	5	5	6	6	5	6	6	1	1	1	1	1	2	2	2	1	1	1	0	1
192	1	1	20	30.8642	1	0	0	1	0	0	2	2	4	4	2	4	2	2	2	2	1	1	5	1	5	2	3	2	4	3	3	4	2	3	2	3	1	0	1	1	0	0	0	0	0	1	1	1	1
193	1	2	21	22.8571	0	1	1	0	1	1	3	3	4	4	2	4	2	3	3	3	4	3	2	4	5	2	6	6	6	6	5	5	6	6	6	6	1	2	2	1	1	2	2	1	3	1	0	2	2
194	1	2	20	24.6097	0	0	0	0	1	0	1	1	5	3	3	4	1	1	2	1	4	5	1	5	5	3	4	4	3	5	5	5	3	5	5	5	1	1	2	3	1	2	2	1	0	1	1	1	1
195	0	1	20	24.4473	0	0	0	1	1	0	2	2	4	4	3	4	2	3	2	2	4	4	3	5	4	5	4	4	4	4	5	4	4	4	3	5	1	2	0	1	1	1	2	2	1	1	1	1	1
196	0	3	21	20.5761	0	1	0	1	1	0	2	2	4	4	3	4	3	3	3	3	4	4	2	5	6	6	4	3	4	5	5	3	5	4	3	5	2	3	1	2	1	2	2	1	3	2	2	2	2
197	0	3	20	21.0938	1	1	0	0	0	0	1	1	3	3	1	4	1	1	2	1	3	4	1	3	6	6	6	6	6	5	6	4	6	5	6	6	0	0	1	0	0	0	0	0	0	0	0	0	0
198	0	2	18	21.4536	0	0	0	0	1	1	3	4	4	4	3	4	5	4	5	5	4	5	5	5	3	3	5	4	1	2	3	6	3	4	5	5	1	1	4	4	2	3	4	4	3	2	2	1	3
199	0	3	21	22.0386	1	1	1	1	1	0	2	2	4	3	2	4	2	2	2	2	4	4	2	4	6	6	6	6	6	6	6	6	6	6	6	6	1	1	2	1	1	1	1	1	1	1	1	2	2
200	1	4	24	21.7738	0	0	1	1	1	0	2	2	4	4	2	4	2	2	2	2	4	4	2	4	5	3	4	3	4	5	4	3	4	5	4	4	1	1	1	1	1	1	1	1	1	1	1	1	1
201	0	3	21	24.1117	1	1	1	1	1	0	2	2	4	4	2	4	2	4	5	1	4	5	2	4	5	4	5	5	4	5	5	5	5	5	5	6	2	1	1	1	1	3	1	1	1	1	1	1	1
202	0	1	15	18.9555	0	0	1	1	1	1	3	3	4	4	3	4	3	2	3	3	4	5	3	4	5	6	6	6	6	6	5	6	6	6	6	6	1	2	1	1	1	2	2	1	1	0	0	0	1
203	1	2	19	20.4529	0	0	0	1	0	0	3	3	5	5	3	5	3	3	3	3	5	5	3	5	3	2	3	3	5	4	4	3	4	4	4	3	3	2	2	2	2	3	3	3	3	2	2	1	2
204	0	3	20	18.132	0	1	0	1	1	0	2	2	3	3	2	5	2	5	5	2	3	4	3	4	4	4	3	3	5	5	4	3	5	5	3	4	0	2	2	1	1	1	2	1	0	2	1	0	1
205	0	3	20	22.3133	0	0	1	0	1	1	2	2	4	3	4	5	2	1	5	1	1	4	2	3	5	6	4	6	5	6	5	5	6	5	5	7	3	2	0	1	1	2	1	1	0	0	1	0	1
206	0	2	22	19.6752	0	1	1	0	1	1	2	3	4	4	2	4	1	3	3	2	4	5	3	4	6	5	6	5	5	6	6	6	6	5	6	6	2	3	3	1	1	2	2	1	1	1	1	1	1
207	0	3	20	18.9036	0	0	0	1	1	0	2	2	4	3	2	4	2	2	5	2	3	4	3	4	4	4	4	4	4	4	4	4	5	5	4	4	1	2	3	2	2	2	2	2	2	2	1	1	2
208	1	2	21	18.8092	0	1	0	1	1	0	2	2	2	2	2	5	2	2	5	2	2	4	2	4	5	5	5	5	5	5	5	4	5	5	5	5	1	1	1	1	0	1	2	0	0	0	0	0	0
209	1	2	20	20.7612	1	1	0	1	1	0	2	1	5	5	1	4	2	2	2	2	4	4	2	4	2	2	2	5	4	4	4	4	4	4	4	3	3	1	2	3	4	2	3	2	1	2	1	1	1
210	0	2	20	22.8928	0	0	0	0	1	0	3	3	4	4	5	5	4	3	5	2	4	5	3	5	4	3	2	3	1	5	3	3	6	5	2	3	3	4	3	3	1	3	3	3	2	2	1	1	1
211	0	2	20	22.231	0	0	0	1	1	0	2	2	4	4	3	5	2	2	2	2	4	4	2	4	5	6	4	6	6	6	6	6	6	6	6	6	2	1	2	1	1	1	1	1	1	1	1	1	1
212	0	3	21	18.4425	0	1	1	1	1	1	2	2	3	2	2	3	3	2	5	2	1	2	2	4	6	6	7	6	6	6	6	6	6	6	7	6	1	2	1	1	0	1	2	0	0	1	0	0	1
213	1	3	22	20.5151	0	1	1	1	1	1	2	2	3	3	2	3	2	3	3	2	4	4	4	4	6	6	7	7	6	5	3	6	3	6	7	5	3	2	1	2	1	3	3	2	3	1	1	1	1
214	0	2	20	19.5312	0	0	0	1	1	0	4	1	5	5	4	4	2	3	4	5	4	3	2	5	6	5	4	4	5	5	5	3	6	6	6	6	1	4	2	2	1	4	2	2	1	0	1	1	1
215	0	2	20	19.9481	0	0	1	1	1	1	2	2	2	2	2	4	2	1	2	3	3	4	2	4	4	5	5	5	5	3	3	5	5	4	4	5	1	3	1	1	2	1	3	1	0	1	1	2	1
216	1	2	20	18.3655	0	0	0	0	1	0	1	1	3	3	2	3	2	1	2	2	3	3	2	4	4	6	5	4	6	6	6	5	6	6	3	5	0	2	1	1	0	1	1	0	1	1	1	0	1
217	0	2	19	22.6003	0	1	0	1	1	0	3	3	4	4	3	5	2	3	3	1	5	5	2	5	3	2	2	2	2	2	2	2	2	2	4	2	2	3	3	3	3	2	2	2	0	1	1	1	1
218	1	4	20	22.0408	1	1	0	1	0	0	2	2	4	4	2	4	2	2	2	2	4	4	2	4	5	5	6	5	5	5	5	5	5	4	5	5	1	1	1	1	1	1	1	1	1	2	1	3	1
219	0	4	22	20.8117	0	0	0	1	1	0	2	2	4	3	3	5	3	2	3	1	4	5	2	5	6	6	5	4	5	6	5	4	6	4	5	6	1	1	1	1	0	1	1	0	1	0	0	0	1
220	0	3	21	21.6713	1	1	1	1	1	1	1	1	5	5	1	5	1	1	1	1	5	5	1	5	1	6	6	6	5	5	6	7	6	6	6	6	0	0	0	0	0	0	0	1	2	0	0	0	0
221	0	2	19	20.3727	1	1	1	1	1	1	2	2	4	3	2	4	2	2	3	2	4	4	3	4	5	5	5	6	5	5	5	5	5	5	5	5	1	2	1	1	0	1	1	1	0	1	0	1	1
222	0	3	22	24.841	0	1	0	1	1	0	5	3	4	4	4	5	4	4	5	4	4	5	5	5	3	6	7	7	4	5	5	2	6	5	5	5	1	4	2	1	3	3	3	3	2	1	1	0	1
223	0	4	22	21.573	1	0	1	1	1	1	2	2	4	4	2	4	2	4	3	3	4	3	4	4	4	4	6	6	4	4	4	4	4	4	4	4	2	3	1	1	2	3	3	3	4	2	1	1	1
224	0	1	18	21.3039	0	1	1	1	0	1	3	5	4	4	2	5	2	3	4	2	4	5	5	4	4	6	4	3	7	5	5	3	5	5	3	5	3	2	4	4	4	4	4	4	0	1	1	0	1
225	1	2	19	20.4082	0	1	1	1	1	0	1	1	3	4	1	1	2	1	3	1	3	2	1	5	5	4	6	6	4	5	3	6	4	4	5	4	0	0	0	2	1	0	0	0	1	1	0	0	0
226	1	3	21	28.9008	1	1	1	0	1	1	2	3	5	4	2	4	3	2	3	2	3	5	2	3	3	1	3	5	2	4	3	5	5	4	5	6	3	3	2	1	2	1	2	1	2	1	1	2	3
227	1	2	20	24.2215	0	0	0	1	1	0	2	2	4	4	2	4	2	2	2	2	4	4	2	4	4	4	4	4	4	4	4	4	4	4	4	4	2	2	2	2	2	2	2	2	2	1	1	1	1
228	0	4	22	18.369	0	0	0	1	1	1	1	1	3	3	2	3	2	2	2	2	3	1	1	4	5	7	6	6	6	6	6	5	7	7	6	6	0	1	1	0	0	2	1	0	0	0	1	0	0
229	1	3	21	21.6049	1	1	0	0	1	0	2	2	4	2	1	5	2	1	2	2	2	3	2	4	5	6	3	3	4	5	5	3	6	5	4	5	1	1	3	1	0	1	1	1	2	2	2	2	2
230	1	2	20	23.6735	1	1	1	1	1	1	2	2	4	4	2	4	2	2	2	2	4	5	2	4	4	4	5	5	4	5	4	5	5	4	3	3	1	2	2	1	1	1	1	1	2	0	0	0	0
231	0	3	20	17.2248	0	0	0	0	1	0	2	2	4	4	2	4	2	2	3	2	4	4	2	4	4	4	4	4	4	4	4	4	4	4	4	4	1	1	1	1	1	1	1	1	1	1	1	1	1
232	0	2	20	27.3438	1	0	0	0	1	1	4	3	4	4	5	1	3	2	5	5	4	5	3	4	5	5	4	5	5	4	5	5	5	3	4	5	2	3	3	2	1	4	4	4	2	3	2	1	3
233	0	2	20	21.4844	1	1	1	0	1	1	1	1	4	4	2	4	1	3	2	1	4	4	1	5	2	4	2	2	3	4	1	1	2	1	1	1	1	2	0	1	1	2	1	1	3	2	2	1	3
234	1	3	21	23.8751	1	1	1	1	1	0	2	2	4	3	1	4	2	1	2	2	3	4	1	4	5	6	4	6	3	6	6	6	6	6	6	5	1	1	2	1	0	1	3	3	0	1	1	0	1
235	0	3	20	18.6268	0	1	1	1	0	1	2	2	4	4	2	4	3	2	3	2	4	4	3	3	5	5	3	3	2	5	5	3	5	5	3	5	2	2	3	2	1	1	3	3	3	1	2	2	2
236	1	2	19	20.8333	1	1	1	1	1	0	2	2	4	3	2	4	2	2	2	2	4	3	3	4	3	6	6	6	5	5	5	6	6	6	5	5	0	4	3	3	3	1	1	1	0	1	1	1	1
237	1	3	20	19.487	0	0	1	0	1	0	2	1	4	5	2	4	2	2	3	2	5	4	1	5	4	5	5	5	5	5	5	2	5	5	4	5	1	2	2	2	1	2	2	1	1	1	1	1	1
238	0	3	21	13.0187	0	0	0	1	1	1	2	2	3	3	3	5	2	2	3	2	3	5	2	4	6	6	5	6	6	6	6	4	6	6	6	5	2	2	2	1	1	1	1	1	1	1	1	2	1
239	0	4	22	19.5312	1	1	0	1	0	1	2	2	1	1	2	4	1	3	4	1	1	3	2	3	6	6	6	6	6	6	6	5	6	6	6	6	1	1	1	1	1	0	1	1	1	1	1	1	1
240	0	2	20	19.9432	1	1	1	0	0	1	2	2	3	3	3	4	3	1	5	2	3	3	2	4	3	3	3	1	2	2	2	1	2	3	1	1	2	1	2	2	2	2	3	2	2	1	1	2	1
241	0	2	19	24.2215	0	1	1	1	1	0	2	2	4	4	4	3	2	5	5	4	3	4	2	4	3	6	6	6	6	7	7	2	7	6	3	5	1	2	3	2	2	2	2	2	2	0	0	0	0
242	0	2	20	23.8751	0	0	0	1	1	0	2	2	4	2	4	4	2	2	3	1	3	4	2	4	4	4	4	5	4	4	4	4	4	4	4	4	1	1	1	1	1	1	1	1	1	0	0	1	1
243	1	2	20	27.6817	1	0	0	1	1	1	1	2	4	4	2	4	2	3	3	2	3	5	2	4	6	6	6	6	6	6	6	6	6	6	6	6	1	1	1	1	1	1	1	1	1	1	1	1	1
244	1	2	21	28.3675	1	1	1	1	1	1	3	4	4	4	3	5	3	4	5	3	4	4	2	5	4	4	4	4	4	4	4	4	4	4	4	4	2	2	2	2	2	2	2	2	2	2	2	1	3
245	0	4	19	18.0427	0	1	1	1	0	0	2	2	4	4	2	4	2	2	2	2	4	4	2	4	4	4	4	4	4	4	4	4	5	5	6	5	1	1	1	1	1	1	1	1	1	1	1	1	1
246	1	3	21	17.9592	1	1	1	1	1	1	2	2	4	4	2	4	2	1	5	2	4	5	3	4	7	5	6	6	5	5	5	5	5	5	5	5	1	4	1	1	1	1	1	1	1	1	1	1	1
247	0	1	19	21.6311	1	1	1	1	1	1	2	2	4	4	2	4	2	3	3	2	3	5	2	4	6	6	7	7	7	6	6	6	6	6	7	6	2	2	2	1	0	1	2	1	1	1	1	0	0
248	0	2	20	20.0046	1	0	1	0	1	1	3	3	4	3	3	4	2	3	4	3	3	5	3	5	5	5	5	6	5	6	6	5	6	6	5	6	1	1	2	1	1	3	3	3	3	1	1	2	2
249	0	2	19	22.0741	0	1	1	1	1	1	2	2	4	4	2	5	2	2	5	2	4	5	2	5	4	5	4	4	5	4	5	3	4	4	4	4	1	1	4	2	2	3	2	2	2	2	2	2	2
250	1	2	19	19.8177	0	1	1	1	1	1	3	3	4	4	3	5	3	3	4	3	4	5	3	4	5	6	5	5	3	3	4	2	4	5	5	5	2	1	2	2	1	3	1	1	2	1	1	2	1
251	0	1	18	19.1406	0	1	1	1	1	1	2	2	2	1	1	3	2	1	5	2	1	4	3	4	5	7	6	7	4	6	6	5	7	7	5	7	2	1	1	1	1	2	3	2	0	1	1	2	1
252	1	2	20	18.5879	0	1	1	0	1	1	2	2	4	3	2	3	1	2	2	2	3	4	2	5	6	5	6	6	5	5	5	6	6	6	5	4	1	2	2	1	1	0	1	1	4	1	0	0	0
253	0	3	21	25.3515	0	1	1	1	1	1	3	3	5	4	3	5	2	3	3	2	4	5	2	5	5	4	5	6	5	6	6	6	7	4	6	6	2	1	0	0	0	1	1	0	2	1	0	1	1
254	0	3	21	23.0332	0	1	0	0	1	1	2	1	3	1	3	3	2	2	2	1	5	3	2	4	4	4	4	4	4	4	4	4	4	4	4	4	1	0	0	1	2	1	1	0	0	1	1	2	1
255	1	1	18	23.8884	1	1	0	1	1	1	2	3	4	4	3	4	3	2	3	2	3	4	1	4	7	7	6	7	4	5	6	3	6	5	6	6	2	2	2	3	2	3	2	3	2	0	0	2	0
256	0	1	19	23.5304	0	0	1	1	1	0	2	2	3	3	2	4	2	2	3	2	3	4	2	4	6	6	6	6	6	6	6	6	6	6	6	6	1	1	2	2	1	1	2	2	1	1	1	1	1
257	0	1	18	22.4609	0	0	0	0	1	0	2	2	2	1	2	4	2	1	4	2	1	4	3	4	6	7	5	7	6	6	6	6	6	6	6	6	1	3	2	2	1	1	1	2	2	1	1	2	1
258	0	2	21	23.3091	0	0	0	1	1	0	3	4	4	4	4	4	4	2	5	5	4	5	5	3	7	4	2	2	1	1	1	1	4	4	1	3	2	3	3	2	2	4	4	2	2	1	0	2	1
259	0	4	23	18.3655	0	1	0	1	1	0	2	1	4	4	4	4	2	2	3	1	3	4	3	4	4	3	5	4	5	3	3	2	3	2	2	2	1	1	1	1	1	1	1	1	1	2	2	1	1
260	0	1	18	18.0662	1	1	1	1	1	1	2	2	4	3	2	2	2	1	3	2	3	1	2	3	6	6	7	6	6	5	6	6	6	5	6	5	1	1	0	0	0	1	0	1	0	0	1	0	0
261	0	1	18	23.4375	0	0	0	1	1	0	2	2	3	2	2	4	2	4	2	1	4	5	2	5	5	6	4	5	6	7	5	4	7	6	4	7	1	0	0	1	0	2	1	1	1	1	1	0	0
262	0	1	19	17.0562	1	1	1	1	0	0	1	2	1	1	1	2	2	2	2	1	1	1	2	3	7	6	7	7	7	7	7	6	7	7	7	6	2	1	1	1	0	1	1	1	0	1	0	1	1
263	1	1	18	20.5151	1	1	1	1	1	1	2	2	5	4	3	4	2	3	3	2	4	4	4	4	7	6	4	6	5	5	5	4	6	5	6	6	1	0	1	1	1	2	2	1	2	2	1	0	1
264	0	3	21	18.8189	0	0	1	1	1	0	2	2	3	2	2	4	2	2	3	2	4	3	2	4	4	4	5	5	6	6	5	3	6	4	4	5	2	1	2	1	1	2	2	1	0	2	2	1	2
265	0	1	17	19.0311	0	0	1	1	1	1	2	2	4	4	2	4	2	2	2	2	4	5	2	4	6	6	6	4	4	4	4	5	6	5	6	5	1	1	0	0	0	2	1	1	2	1	1	1	1
266	0	2	20	20.7008	0	1	1	1	0	1	2	2	3	3	2	4	3	2	4	1	2	4	2	4	6	7	3	3	5	5	6	4	7	6	6	6	1	0	0	0	1	0	2	1	0	0	1	0	0
267	0	3	20	20.7666	0	0	1	1	1	0	2	2	4	3	2	3	2	2	3	2	3	3	2	4	6	5	5	5	5	6	6	4	6	5	5	5	2	1	2	1	0	1	1	1	0	0	0	1	0
268	1	1	19	20.0474	0	0	0	1	1	0	4	3	4	4	3	4	3	2	3	3	4	4	3	5	4	6	6	5	5	5	5	3	5	4	6	5	1	1	2	1	1	2	2	1	1	0	1	0	1
269	0	2	19	23.3564	0	1	0	1	1	0	2	2	4	3	2	4	3	2	5	3	4	5	2	4	4	6	6	6	4	3	2	7	5	4	5	4	2	1	2	3	2	1	1	2	0	1	1	0	2
270	0	1	18	17.0993	0	1	1	1	1	1	2	2	4	4	3	3	2	3	3	2	4	1	3	4	5	5	3	1	5	6	6	1	7	5	3	5	1	2	1	1	1	1	3	2	1	1	1	1	1
271	0	4	22	20.0474	0	1	0	1	1	0	4	2	4	4	2	4	2	2	2	2	4	4	2	4	4	4	4	4	4	4	4	4	4	4	4	4	1	1	1	1	1	1	1	1	1	1	1	1	1
272	0	1	18	18.8189	0	1	0	1	1	0	2	2	2	1	2	3	2	3	4	1	2	2	2	2	6	6	5	7	6	7	6	6	7	5	4	6	2	1	1	1	0	1	1	1	0	1	1	1	1
273	0	3	22	24.4494	0	0	0	0	1	0	2	2	3	2	2	5	3	2	4	1	2	5	2	4	4	6	4	5	7	6	7	5	7	7	7	7	1	0	1	0	0	1	1	1	0	1	1	1	1
274	1	3	22	22.0386	0	1	0	0	1	0	2	2	4	4	2	4	2	2	2	2	4	4	2	4	4	4	4	4	4	4	4	4	4	4	4	4	2	2	2	2	2	2	2	2	2	1	1	1	1
275	0	1	19	22.7233	0	1	0	1	1	0	2	2	3	3	2	4	2	2	3	2	4	5	3	4	6	6	3	2	6	6	6	1	6	4	1	6	1	1	2	1	0	1	1	1	0	0	1	0	0
276	0	1	18	23.03	1	1	1	1	1	1	2	2	2	2	2	4	2	2	3	1	3	5	2	4	2	6	6	7	6	7	5	6	7	7	4	4	1	1	2	1	1	0	1	1	2	1	1	1	1
277	1	1	19	19.1001	0	0	0	1	0	0	3	2	4	4	4	5	3	3	5	3	4	4	2	4	4	5	4	4	5	4	5	3	5	5	3	5	0	2	1	1	0	1	1	1	0	1	1	1	1
278	0	1	18	17.5781	0	0	1	1	1	0	4	3	3	3	3	4	2	2	2	2	4	4	2	3	4	7	4	5	5	5	5	4	6	6	6	5	2	1	3	2	4	2	4	3	2	0	1	1	0
279	0	2	20	20.9572	0	0	0	1	1	1	2	2	5	4	4	5	3	3	5	3	4	5	5	4	5	4	3	3	6	5	5	2	6	3	6	6	1	3	2	1	2	3	3	2	1	2	1	1	1
280	0	1	18	18.5911	1	1	1	1	1	1	1	2	1	1	2	3	3	1	4	2	2	3	1	2	6	6	6	7	6	6	5	6	6	6	7	6	1	0	2	0	0	1	1	1	1	0	0	1	1
281	0	3	20	21.4309	0	0	1	1	0	1	2	2	4	4	1	4	2	2	2	1	2	4	3	5	5	4	4	6	3	4	3	4	5	5	6	5	1	2	1	1	2	2	1	3	1	2	2	3	3
282	0	2	20	16.5607	0	1	0	1	1	0	1	1	2	1	1	4	2	1	2	1	1	2	1	3	6	6	7	7	7	4	4	7	6	7	7	6	1	2	1	1	0	0	1	0	3	0	0	0	0
283	0	1	18	23.8054	0	1	1	1	1	1	2	2	4	3	2	4	1	2	3	1	3	4	2	4	6	5	4	3	5	7	6	3	7	5	4	7	0	1	2	1	1	2	1	2	1	0	1	0	0
284	0	3	21	22.1828	0	0	1	1	0	0	2	2	4	4	3	4	2	2	3	2	4	4	3	3	6	6	2	2	4	5	5	2	6	6	2	6	1	1	2	1	1	1	1	2	2	1	1	1	1
285	0	1	18	19.5918	1	1	1	1	1	0	3	4	4	4	3	2	2	1	4	2	4	4	4	5	6	7	6	6	6	6	7	6	6	5	6	7	3	4	4	3	1	2	3	3	0	1	1	1	1
286	0	2	19	22.5827	1	1	1	1	0	1	4	4	4	4	4	5	4	2	5	2	4	5	4	4	4	4	4	3	4	4	4	3	5	5	2	5	1	1	2	2	1	2	3	2	1	1	1	2	1
287	0	1	18	20.4491	0	1	1	1	1	0	2	2	4	4	3	4	2	3	2	1	5	5	3	4	5	3	3	6	6	6	6	6	6	6	6	6	1	1	0	1	0	0	2	0	0	0	0	1	0
288	0	1	19	19.5312	0	0	0	0	1	0	2	2	4	4	3	4	2	3	5	3	4	4	4	4	6	5	4	4	4	4	5	6	6	4	4	6	1	1	2	1	2	2	2	2	3	1	2	1	1
289	0	3	21	20.202	0	1	1	1	1	1	4	2	5	4	3	4	2	3	5	3	4	4	5	5	5	5	6	4	5	5	5	5	6	5	5	5	1	2	2	2	1	2	2	2	1	1	1	1	1
290	0	2	20	23.2422	0	1	1	1	1	1	3	2	4	3	2	4	2	5	2	3	4	4	3	4	5	2	2	1	4	4	6	5	7	6	2	4	0	4	4	1	1	1	4	4	1	1	1	3	1
291	1	1	19	22.46	1	1	1	1	1	1	2	2	4	4	2	4	2	2	2	2	4	3	3	4	6	5	6	5	5	6	6	4	6	6	6	6	1	1	2	2	1	1	2	2	2	1	0	1	1
292	0	4	22	21.1203	1	1	1	0	1	1	3	1	3	4	5	5	2	4	5	1	3	5	5	3	4	3	4	4	4	2	1	5	2	4	6	6	0	4	4	4	4	4	4	3	1	1	1	1	2
293	0	2	20	22.0386	0	0	0	1	1	0	2	2	4	4	2	5	5	4	3	2	4	5	2	4	4	4	2	4	4	4	4	4	4	4	4	4	1	2	2	2	2	2	2	2	2	1	1	1	1
294	0	2	20	20.5078	0	1	1	1	1	1	2	2	4	4	2	4	2	2	2	2	2	4	2	3	6	6	6	6	6	6	6	6	6	6	6	6	1	1	1	1	1	1	1	1	1	1	0	0	1
295	0	1	18	16.8475	0	0	0	1	0	0	2	3	3	3	2	2	2	2	3	1	3	3	3	3	2	3	2	2	4	5	5	2	5	5	4	5	0	2	2	2	1	1	2	1	1	1	1	0	1
296	1	4	22	25.9909	0	0	1	1	1	0	2	2	4	4	2	5	2	1	3	2	3	5	2	5	5	5	4	4	5	6	6	5	6	6	6	5	1	1	1	1	1	1	1	0	1	1	0	0	1
297	1	4	23	19.5918	1	0	1	1	0	1	2	2	4	3	2	3	2	2	3	2	3	4	2	4	5	4	6	5	5	4	4	5	5	5	5	5	1	1	1	1	1	1	1	1	1	1	1	1	1
298	1	2	21	22.1453	0	1	1	0	0	0	2	1	5	4	1	5	2	1	3	1	4	4	2	4	5	5	4	5	4	4	5	5	5	5	5	5	1	1	2	1	1	1	1	1	1	1	1	1	1
299	0	2	19	20.5078	1	1	1	1	0	1	2	2	2	2	2	5	2	2	5	2	2	4	3	4	6	7	5	5	7	7	6	5	7	7	5	7	1	1	1	1	2	1	2	1	1	0	0	1	0
300	1	4	22	25.8264	1	1	1	0	1	0	1	1	4	1	2	5	1	1	3	1	3	3	1	4	5	4	6	6	5	6	4	7	6	6	5	5	2	0	0	1	0	0	0	0	0	1	0	1	0
301	1	2	19	21.3741	0	1	0	1	0	1	1	2	1	1	1	3	2	1	4	2	1	2	2	3	4	5	6	4	3	3	2	2	6	3	4	2	0	1	3	2	0	1	1	0	2	1	0	0	0
302	0	3	21	17.7734	1	1	1	1	0	1	2	3	4	4	2	4	3	3	5	1	4	4	5	5	1	1	7	7	1	4	4	6	4	4	4	4	1	1	3	2	2	4	4	2	2	1	1	1	2
303	0	4	22	20.8117	0	0	0	1	1	0	2	2	3	3	2	3	2	2	4	1	2	4	2	3	4	4	1	1	3	3	4	1	3	3	4	3	3	2	2	2	1	2	1	2	1	1	1	1	1
304	1	2	20	19.4444	0	0	0	1	1	0	2	2	5	5	2	5	3	3	2	5	4	1	5	5	4	6	3	4	5	6	6	4	6	6	3	6	1	2	1	1	1	2	2	1	2	1	0	0	1
305	1	3	21	20.0617	0	0	1	1	1	1	2	2	4	4	2	4	2	2	2	2	4	4	2	4	4	4	4	4	4	4	4	4	4	4	4	4	2	2	2	2	2	2	2	2	2	1	1	1	1
306	0	2	19	29.4321	1	1	1	1	1	1	2	2	3	2	2	4	3	2	3	1	2	3	2	4	5	6	6	6	4	6	6	5	6	6	4	5	1	1	1	1	1	1	1	2	2	1	0	1	1
307	0	2	18	21.9671	1	1	1	1	1	1	2	2	4	4	2	3	1	3	4	1	3	5	2	3	6	6	7	7	7	6	6	6	6	6	7	6	1	0	2	0	0	0	1	1	2	1	1	1	0
308	0	2	20	21.4844	0	0	0	1	1	0	2	2	4	4	1	4	2	2	3	2	4	5	2	4	6	7	4	4	6	6	6	5	7	7	4	6	1	3	1	2	2	2	2	2	3	2	2	0	2
309	1	3	21	21.2263	0	1	1	1	1	0	2	2	4	4	2	4	2	2	2	2	4	4	2	4	4	4	4	4	4	4	4	4	4	4	4	4	1	1	1	1	1	1	1	1	1	1	1	1	1
310	0	3	21	19.0451	1	1	1	1	1	1	2	2	5	5	3	4	3	2	4	2	4	3	5	5	6	3	2	2	2	5	6	2	6	6	2	6	0	2	3	1	0	1	3	2	1	1	1	1	1
311	1	2	20	23.095	1	1	1	1	0	1	2	2	3	2	2	4	2	2	4	2	2	2	2	2	5	5	6	5	5	6	6	6	4	4	5	5	2	2	2	2	1	1	1	1	3	1	1	2	1
312	1	2	20	19.5918	1	0	1	1	1	0	2	2	3	3	2	4	2	1	5	4	3	3	1	5	6	6	5	6	6	5	6	5	6	6	6	6	0	1	1	0	0	0	0	0	0	1	1	1	1
313	0	2	19	20.202	1	1	0	1	0	1	2	2	4	3	2	4	3	4	5	5	3	2	4	4	5	4	6	7	5	4	3	7	4	7	7	5	1	1	3	2	1	2	1	1	1	1	1	1	1
314	0	2	20	20.5078	1	1	0	1	1	0	2	3	3	1	2	2	2	3	5	3	1	3	2	4	5	6	6	6	6	6	5	6	5	5	5	5	1	1	2	1	1	1	1	1	1	1	1	2	2
315	0	2	18	20.8117	0	1	1	1	1	0	2	2	4	4	2	4	2	3	4	2	4	5	3	4	4	5	6	4	5	5	5	2	5	5	2	5	1	2	1	2	2	2	2	1	1	1	1	0	1
316	0	1	19	20.7612	0	1	0	1	1	0	2	2	4	3	2	4	2	3	2	2	3	5	2	4	4	5	5	6	6	6	6	6	6	6	6	6	2	1	1	1	1	2	1	0	1	1	1	2	1
317	0	3	21	25.3906	1	0	1	1	1	1	2	2	4	4	3	4	2	3	5	2	4	5	3	4	4	3	5	3	4	6	5	4	5	4	7	6	1	1	2	1	0	2	2	0	2	1	1	3	2
318	0	2	20	19.487	0	0	0	0	1	0	2	2	4	4	3	5	3	3	3	1	4	4	1	5	4	3	3	3	3	5	3	3	5	4	3	4	2	4	1	1	1	2	2	1	2	2	1	3	2
319	1	2	20	18.1661	1	0	1	1	1	1	2	2	4	4	2	2	2	1	5	2	5	2	1	1	6	6	5	4	6	6	6	6	6	6	6	6	1	2	3	1	1	1	1	1	1	1	1	1	1
320	0	2	19	23.4952	1	1	1	1	1	1	2	1	3	3	2	3	1	2	2	1	3	4	2	3	6	6	6	6	6	7	6	6	7	6	6	6	1	1	1	1	1	1	1	1	0	1	1	0	1
321	1	1	19	21.4619	1	1	1	1	1	1	2	2	4	4	2	4	2	2	3	2	4	3	3	4	5	5	7	6	4	4	5	6	6	5	6	4	1	1	2	2	1	2	2	2	2	1	1	0	1
322	0	2	21	24.974	1	0	1	1	1	1	2	2	4	4	3	4	2	2	4	1	3	5	2	5	5	4	5	5	4	5	5	4	5	5	5	5	1	2	1	1	1	1	1	1	1	1	0	0	1
323	1	3	20	22.9819	1	1	1	1	0	1	2	2	4	4	3	4	2	2	3	2	4	5	2	4	3	3	4	4	2	4	3	3	4	4	4	3	2	1	1	2	1	2	1	2	1	1	1	1	0
324	0	2	20	16.4062	1	1	1	1	1	1	2	2	4	4	1	4	2	2	1	1	3	4	2	4	6	6	6	7	6	6	6	6	6	6	6	6	2	1	1	2	2	2	2	1	1	1	1	1	1
325	0	3	20	17.4044	0	1	1	1	1	1	2	2	4	4	2	3	3	2	3	3	3	3	2	4	5	6	7	5	6	5	5	4	4	4	6	5	1	2	3	0	1	1	1	1	0	1	1	0	1
326	1	2	20	20.7612	1	0	0	1	1	0	2	2	4	4	2	4	2	2	2	2	4	4	2	4	5	6	5	5	5	5	5	5	5	5	5	5	1	1	1	1	1	1	1	1	1	1	1	1	1
327	0	2	19	22.6562	0	0	0	1	1	0	2	2	2	2	2	4	2	2	2	3	3	4	2	3	4	4	5	4	4	4	4	4	4	4	4	4	1	2	2	2	2	2	2	2	1	1	1	1	1
328	1	2	20	20.2865	0	0	0	1	1	0	2	2	4	4	2	4	2	2	3	2	4	4	2	4	5	5	3	3	5	5	4	2	4	5	4	5	2	2	2	2	1	1	2	2	2	1	1	1	1
329	1	2	20	19.3698	0	1	1	1	1	1	2	2	4	3	2	4	2	2	3	2	2	2	2	4	5	5	6	6	6	6	6	5	6	6	5	6	1	2	1	1	1	0	1	0	0	1	1	0	0
330	0	2	18	21.7181	1	1	1	1	1	1	2	2	4	1	2	5	2	2	2	2	4	5	2	4	6	6	6	6	6	6	6	6	6	6	6	6	2	1	1	1	1	1	1	1	2	1	1	1	1
331	0	2	19	23.8751	0	1	1	1	0	1	3	4	4	4	5	5	2	4	5	3	4	5	3	5	6	6	4	5	4	6	7	4	6	5	5	6	1	2	2	1	1	3	3	3	3	1	1	1	1
332	0	2	21	18.7305	0	0	0	0	0	0	2	1	1	1	1	4	2	2	5	3	3	3	2	5	4	3	4	6	3	4	2	3	4	4	5	5	2	1	2	1	1	3	1	2	0	1	1	1	1
333	0	2	20	18.5491	1	1	1	1	1	1	2	2	4	4	2	4	3	2	3	2	4	4	2	5	4	4	5	5	6	6	6	6	6	6	6	6	1	2	2	1	1	1	2	2	1	1	1	1	1
334	0	2	20	21.4844	0	0	0	0	0	0	2	2	4	4	2	4	2	2	2	2	4	4	2	4	3	2	3	3	4	4	4	4	4	4	4	4	1	1	1	1	1	1	1	1	1	2	1	1	1
335	1	4	21	20.7157	0	1	1	1	1	0	2	2	3	3	1	2	1	1	2	2	3	3	2	3	6	6	6	6	7	6	6	7	6	6	6	6	0	2	1	1	1	1	1	1	2	1	1	0	1
336	1	1	19	22.0932	0	1	1	1	1	1	2	2	4	4	2	4	2	1	3	1	1	3	2	4	6	6	5	6	6	6	5	6	6	6	6	6	1	1	1	1	1	4	2	1	0	1	1	1	0
337	1	5	23	27.102	1	1	0	0	1	0	1	1	4	3	2	4	2	2	3	1	3	5	2	4	5	6	4	7	6	6	5	4	5	4	5	4	2	1	1	2	1	1	1	1	0	1	0	2	1
338	0	5	22	19.8177	1	1	1	1	1	1	2	1	3	3	2	3	2	1	3	1	3	4	2	3	4	6	4	4	5	4	4	4	4	4	4	4	2	1	1	1	1	1	1	1	2	1	1	1	1
339	0	2	19	17.5781	0	0	1	1	1	0	2	2	2	1	2	3	2	2	2	2	1	4	1	3	6	6	6	5	6	5	4	6	6	6	6	5	1	1	2	1	1	1	1	1	2	1	1	1	1
340	0	2	20	20.3244	1	1	1	1	1	1	3	3	4	4	4	4	4	3	4	2	4	3	4	4	7	7	7	7	7	7	7	7	7	7	6	6	1	2	1	0	1	2	2	1	1	1	1	0	1
341	0	3	21	23.8087	1	0	1	0	1	0	2	2	2	2	1	4	2	2	3	2	3	4	3	5	6	6	6	6	6	6	4	5	5	6	6	6	2	2	3	2	2	2	3	3	1	0	0	1	1
342	1	1	18	21.8875	0	1	1	1	1	0	2	2	4	4	2	4	2	2	3	2	4	4	2	4	3	4	4	3	3	4	3	3	4	3	4	3	1	2	2	1	1	2	2	2	1	0	1	1	1
343	1	3	21	29.0548	0	0	0	1	0	0	1	2	5	1	2	5	2	2	2	2	4	5	2	5	7	7	7	7	7	4	5	4	4	7	6	4	1	3	1	1	1	2	1	1	1	1	1	0	0
344	0	1	19	21.2183	0	1	1	1	1	0	2	2	3	3	2	4	2	1	5	2	2	4	2	1	6	6	6	6	4	4	5	5	6	6	6	4	2	1	1	1	0	0	1	0	1	1	0	1	2
345	1	1	18	23.5883	0	1	1	1	0	0	2	2	3	4	1	5	1	2	2	3	1	5	2	5	7	7	7	7	7	5	5	7	7	6	7	7	1	4	4	2	1	3	3	3	0	1	0	1	1
346	0	1	18	21.1203	1	1	1	1	1	1	2	2	4	4	2	4	2	2	2	2	3	4	2	4	7	2	4	4	4	4	4	4	4	4	4	4	2	1	1	1	2	1	1	2	1	1	1	1	1
347	1	1	18	20.3131	0	1	1	1	1	1	2	2	5	4	1	4	2	2	3	2	4	3	3	4	4	5	5	5	4	5	5	5	6	4	5	6	1	1	2	1	1	1	2	2	1	1	1	0	1
348	1	2	20	18.7109	0	0	1	1	0	1	2	2	4	3	2	4	3	2	4	3	3	5	1	3	3	4	2	5	5	6	6	2	5	6	6	6	2	1	1	2	2	3	1	3	1	1	1	1	1
349	0	3	21	20.6852	1	1	1	1	1	1	2	2	4	4	3	4	2	2	4	3	4	4	2	4	5	6	4	5	6	5	6	3	6	6	3	6	1	2	3	2	1	1	2	2	1	1	1	1	1
350	1	2	22	21.9138	1	1	1	0	1	0	2	2	4	4	2	4	2	2	2	2	4	4	2	4	5	5	5	5	5	5	5	5	5	5	5	5	1	1	1	1	1	1	1	1	1	0	0	0	1
351	0	1	19	17.7999	1	1	0	1	1	1	2	2	4	3	3	3	1	3	2	2	3	3	2	4	6	4	4	6	4	4	4	5	4	4	6	4	1	1	1	1	1	2	1	1	0	1	0	1	0
353	0	4	24	20.4491	0	0	0	1	0	0	1	2	1	2	2	4	2	2	2	2	4	4	2	4	6	6	6	7	7	7	6	7	7	7	6	6	1	1	2	2	1	1	1	0	1	1	0	0	1
354	0	2	19	17.5781	0	1	0	1	1	0	4	2	4	4	2	4	2	3	3	2	4	4	2	4	6	6	3	5	6	6	5	5	5	5	5	5	1	3	1	1	1	2	3	1	1	1	1	1	1
355	1	1	19	21.4692	0	0	1	0	0	0	3	3	2	2	3	4	2	3	5	2	4	4	4	2	3	2	3	4	3	3	5	4	4	5	5	5	1	1	1	1	1	1	3	1	3	2	1	2	1
356	1	3	21	27.5482	1	0	0	1	1	0	2	2	4	4	2	4	2	2	2	2	4	4	2	4	3	3	4	5	4	3	4	4	5	4	4	4	1	1	2	2	2	2	3	3	2	1	1	2	2
357	1	1	18	29.3878	0	1	1	0	1	1	1	3	2	2	2	5	3	5	2	1	3	5	5	5	5	3	4	2	5	4	2	2	6	6	6	6	1	4	3	3	1	4	3	1	0	2	2	0	3
358	0	5	24	22.231	1	0	0	1	1	1	2	2	3	3	2	4	2	4	3	2	2	4	4	4	6	5	4	5	7	6	6	3	6	6	5	6	1	1	2	1	0	1	2	1	0	0	0	1	0
359	1	2	19	21.3839	0	1	0	1	1	0	2	1	4	4	1	4	2	1	2	1	3	1	1	4	4	5	7	7	6	5	5	5	5	5	7	5	0	1	2	1	0	1	1	1	1	1	0	0	0
360	0	2	19	18.7328	1	1	1	1	0	0	2	1	2	1	2	2	2	2	5	1	1	3	2	2	6	6	6	6	6	6	6	6	7	7	5	7	1	0	2	1	1	0	0	0	0	0	0	1	0
361	0	3	21	16.4062	1	1	1	1	1	0	2	2	4	3	4	2	2	2	4	2	3	3	2	4	4	4	4	4	4	5	5	3	5	4	4	5	1	1	1	1	1	1	2	1	2	1	1	1	2
362	0	2	20	22.4913	1	1	0	0	0	1	3	3	5	4	4	5	2	3	2	1	1	4	1	5	4	4	6	4	4	3	2	5	1	4	2	2	2	0	1	3	1	2	2	1	2	1	1	2	1
363	0	1	18	19.8791	1	1	1	0	1	0	3	4	3	4	4	5	4	3	5	4	3	5	5	4	5	5	5	5	5	5	5	3	5	5	5	5	3	1	4	3	2	4	4	4	4	1	1	2	3
364	0	2	20	20.9572	1	1	1	1	1	1	2	2	2	2	2	4	2	1	3	2	3	5	1	4	6	6	6	6	5	6	6	6	6	6	6	6	0	1	1	0	0	0	0	0	0	1	1	0	1
365	0	2	20	21.2585	0	0	0	0	1	0	3	2	4	4	2	4	3	3	3	1	4	5	3	5	5	4	5	5	4	4	5	4	4	5	4	4	2	3	2	3	2	3	3	3	2	2	1	3	3
366	0	1	18	19.8178	1	0	0	0	1	0	2	2	4	4	2	4	2	2	2	1	4	4	2	5	4	1	5	4	1	4	4	3	5	4	7	5	1	2	0	1	1	2	2	3	0	1	1	0	1
367	0	3	21	18.5547	1	1	1	0	0	1	2	2	2	2	2	2	2	1	2	2	2	3	2	2	6	6	7	7	6	5	5	7	6	6	7	6	1	1	1	1	1	1	1	1	0	1	1	1	1
368	0	3	20	21.3741	1	1	1	1	1	1	2	2	3	3	2	4	2	2	5	3	3	4	2	4	5	7	6	5	6	6	6	5	7	6	5	7	1	0	1	0	0	3	2	0	1	0	1	0	0
369	1	1	18	19.7224	1	1	1	1	1	0	5	5	5	5	5	5	5	5	5	5	5	5	5	5	1	1	1	1	3	1	1	2	6	4	3	5	1	1	2	2	2	4	2	2	2	0	1	1	3
370	0	1	19	25.3906	0	1	1	1	1	0	1	1	4	1	1	4	2	1	1	1	4	4	1	5	6	6	6	6	6	6	6	6	6	6	6	6	0	0	0	0	0	0	0	0	1	0	0	0	0
371	1	3	20	20.1092	0	0	0	0	1	0	1	2	3	2	1	3	2	1	2	1	3	3	2	3	5	6	6	3	6	6	6	1	6	6	2	6	0	1	2	1	1	1	3	3	0	3	0	3	3
372	1	4	21	22.2753	1	1	1	1	1	1	3	2	5	5	2	4	3	2	3	2	5	5	2	5	5	3	5	3	3	3	5	2	3	4	3	4	0	3	0	1	1	1	3	1	1	1	1	1	1
374	1	2	19	20.9877	0	1	1	1	1	1	2	2	4	4	2	4	2	2	2	2	4	5	2	4	5	5	5	5	5	5	5	5	5	5	5	5	0	0	2	1	0	0	0	0	0	1	1	1	1
375	0	2	20	18.3655	1	1	1	1	0	0	2	2	3	2	2	4	2	2	4	2	4	4	4	2	6	6	1	7	3	7	4	7	1	7	3	4	4	1	4	4	1	1	4	1	3	2	2	1	2
376	0	2	20	18.9453	0	1	0	1	0	0	3	3	4	4	4	5	2	3	5	2	4	4	5	5	6	6	6	6	6	6	6	6	6	6	5	6	1	1	1	1	1	2	2	2	1	0	0	0	0
377	0	2	20	19.1327	0	1	0	0	1	0	2	2	5	3	3	5	5	2	5	1	4	5	3	4	6	6	6	6	6	6	6	5	6	5	4	4	1	1	2	2	1	2	2	2	2	1	1	1	3
378	1	2	20	21.5139	0	0	0	1	1	0	1	1	1	1	1	1	1	2	2	2	1	3	1	4	4	4	4	4	4	4	4	4	4	4	4	4	0	0	0	0	0	0	0	0	0	1	0	0	0
379	0	2	19	17.5771	0	1	1	0	0	1	2	2	1	1	2	1	2	2	5	2	1	1	1	1	1	1	4	1	1	1	1	1	1	1	1	1	0	0	0	1	4	1	1	0	0	0	0	3	2
380	0	2	20	20.9644	0	0	0	0	1	0	4	4	5	4	2	5	4	4	4	4	4	4	4	5	4	1	4	1	1	1	1	1	1	1	1	1	2	4	4	4	4	4	4	4	2	1	1	1	3
381	1	1	19	20.5151	1	1	1	1	1	1	2	2	4	3	3	1	3	2	5	2	2	1	5	3	5	5	6	6	4	4	4	5	5	5	6	5	1	1	3	2	1	1	2	2	1	1	1	1	1
382	0	2	20	26.6667	0	1	0	1	1	0	3	2	5	5	3	5	3	5	4	2	4	5	3	5	4	5	5	5	6	6	6	4	6	4	4	6	1	2	3	2	1	2	2	2	1	1	1	1	1
383	0	2	20	19.5312	1	0	0	1	1	0	3	2	4	4	3	5	3	2	3	1	4	4	4	5	4	4	5	5	3	5	5	4	5	4	5	4	1	2	2	1	1	2	1	1	1	1	1	0	0
384	0	1	18	22.8624	1	1	1	1	1	1	4	5	4	4	4	5	4	4	4	4	4	5	4	5	3	2	4	5	5	3	3	3	6	3	5	3	3	2	3	3	3	4	3	3	1	1	1	0	1
385	1	2	20	20.7612	1	1	1	1	1	1	2	2	4	2	2	4	2	2	3	2	2	3	2	2	7	7	7	7	7	7	7	7	7	7	7	7	1	2	2	0	0	2	1	1	1	1	1	1	1
386	0	2	21	18.1312	0	0	0	1	1	1	2	1	3	2	2	2	1	2	2	1	1	1	1	4	6	6	6	6	6	6	6	4	6	4	5	6	0	2	1	0	0	1	0	0	2	0	0	1	1
387	0	1	20	20.5078	1	1	0	1	0	1	3	2	4	4	3	4	3	2	3	2	4	4	2	4	6	6	5	5	6	5	5	5	5	6	6	6	1	2	2	1	1	2	3	2	2	1	2	1	3
388	0	2	20	21.5139	1	0	0	1	1	0	4	4	4	4	2	4	4	4	4	4	4	4	3	5	5	5	4	5	5	5	5	5	5	5	5	5	2	3	3	2	3	3	3	3	3	1	1	1	1
389	0	2	20	17.9688	1	0	0	1	0	0	3	5	4	4	2	5	5	3	5	2	4	4	5	5	2	3	5	6	6	4	3	2	2	2	5	2	3	1	1	2	2	2	3	3	2	1	1	1	1
390	1	2	19	22.9568	0	0	1	1	1	1	3	3	4	4	3	5	2	3	3	2	3	4	3	4	4	5	4	4	4	5	5	4	4	4	4	3	2	3	3	2	2	3	2	2	2	1	1	1	1
391	1	2	21	19.0311	1	1	1	1	1	1	2	2	4	4	2	5	2	1	5	2	4	5	5	5	6	5	7	7	5	6	6	6	6	5	7	6	0	3	4	2	1	1	2	3	4	0	0	0	0
392	0	1	20	19.433	1	1	1	1	0	1	2	3	3	1	2	2	1	1	4	2	2	4	2	4	6	6	6	6	6	5	4	7	7	7	7	7	1	0	1	1	1	0	2	1	1	0	0	1	0
393	0	3	22	17.7999	0	1	1	1	0	1	2	3	4	3	3	3	3	3	3	2	3	3	3	4	4	4	4	2	3	4	4	2	4	5	3	4	1	1	1	1	1	2	2	1	1	1	1	1	1
394	0	1	18	23.1911	1	1	1	0	0	1	3	2	4	2	2	4	4	3	5	2	2	5	2	4	5	4	6	5	5	5	4	5	5	5	5	5	1	2	2	1	1	2	3	2	3	1	1	2	1
395	0	1	19	21.6311	0	0	0	0	1	0	1	1	3	3	1	4	1	2	2	1	1	4	1	5	4	4	1	1	2	4	4	1	5	3	6	3	0	1	1	1	1	2	1	1	0	1	0	0	0
396	0	1	19	24.8016	0	1	0	0	1	0	2	2	4	4	2	5	2	3	4	2	4	5	3	5	6	6	2	2	5	5	5	2	5	5	2	5	1	2	1	1	1	1	1	2	1	1	1	1	1
397	0	2	20	20.7008	1	1	1	1	1	1	2	2	5	4	1	5	1	2	2	2	3	3	2	4	7	7	7	7	7	7	7	7	7	7	7	7	2	2	1	1	0	0	1	1	0	1	1	0	1
398	0	1	18	17.9982	0	1	0	1	1	1	2	2	3	3	2	4	3	1	4	2	4	5	1	3	5	5	1	1	6	6	6	1	6	6	1	6	1	1	4	1	0	0	0	0	2	1	1	1	1
399	1	1	18	19.8177	0	1	1	1	1	1	2	2	3	4	2	4	3	3	4	2	3	5	3	3	2	2	1	2	4	4	2	3	4	2	1	5	2	3	3	4	2	1	2	3	2	3	3	3	2
400	0	2	21	21.2306	1	1	1	1	1	1	2	2	3	3	2	4	1	2	4	1	1	3	2	4	5	5	5	5	5	6	4	5	6	6	5	6	1	1	0	1	0	0	0	0	0	1	0	0	0
401	0	1	18	18.1641	1	1	1	0	1	1	2	2	3	3	2	4	2	2	3	2	4	4	2	4	6	6	6	6	6	6	6	6	6	6	6	6	1	0	3	1	0	1	1	1	1	1	1	1	1
402	0	2	19	18.3655	1	1	1	1	1	1	2	2	2	2	3	3	2	2	5	4	3	2	3	4	6	6	7	7	7	6	6	6	6	6	6	6	1	3	3	1	0	1	2	2	1	0	0	0	0
403	0	1	19	18.8707	1	1	1	1	1	1	3	2	4	4	2	4	2	5	5	1	3	5	2	4	7	7	7	7	7	7	7	7	7	5	3	7	2	0	3	2	3	3	3	3	0	2	1	1	2
404	1	2	19	19.5918	0	0	1	0	1	0	1	2	1	1	1	1	2	3	2	1	1	4	2	5	4	6	6	5	6	6	7	5	6	6	6	6	1	2	1	0	0	0	1	0	1	1	1	1	1
405	0	2	19	17.5278	1	1	1	1	0	1	1	1	1	1	2	2	2	1	4	1	1	1	1	1	7	7	7	7	6	6	6	6	6	6	6	7	1	1	1	1	1	0	0	0	0	1	1	1	1
406	0	1	20	19.6763	0	0	1	1	0	0	3	3	5	5	3	5	3	3	4	3	4	5	3	5	4	4	5	5	4	5	5	5	6	4	6	6	0	1	2	1	1	3	2	1	0	2	1	3	1
407	0	1	19	20.7756	0	0	0	0	1	0	2	2	3	3	2	4	2	3	2	1	3	4	3	4	4	4	4	4	4	5	5	5	6	5	4	6	0	3	2	1	1	1	2	2	1	1	0	0	1
408	0	2	21	19.2277	0	0	0	1	1	1	2	2	4	4	3	3	2	4	3	2	4	3	3	5	6	6	5	6	6	6	6	5	6	5	5	5	1	2	2	1	1	2	3	3	1	1	1	0	1
409	0	1	18	16.937	0	0	0	1	0	0	3	2	3	4	4	3	4	4	5	2	4	1	4	3	5	5	5	4	4	3	5	1	5	6	5	2	2	2	1	2	3	4	2	4	1	2	2	1	1
410	1	1	19	23.6614	1	1	0	0	1	1	2	3	4	4	3	5	3	4	5	5	4	5	5	5	3	3	6	4	4	4	5	5	5	6	6	6	0	3	4	2	1	2	1	1	0	1	0	0	1
411	0	2	20	17.8756	0	1	0	1	1	0	5	3	4	4	2	4	2	4	5	2	4	4	2	4	2	4	4	3	2	4	2	2	2	4	3	4	3	2	3	3	2	2	2	2	3	1	0	1	1
412	0	2	19	18.4265	0	1	1	1	1	1	2	2	4	4	3	4	2	3	3	3	4	3	3	4	6	5	4	4	5	5	6	5	6	6	4	6	1	1	2	1	1	1	1	1	1	1	1	1	1
413	0	1	18	17.898	0	1	1	1	1	1	1	1	2	2	2	4	2	2	2	2	3	3	2	4	5	5	5	5	5	6	6	5	6	6	6	6	0	1	1	1	1	1	1	1	1	1	1	0	1
415	0	1	18	19.5312	1	1	1	1	1	0	2	2	2	2	2	4	2	1	3	1	1	3	1	4	7	7	7	7	7	7	7	7	7	7	7	7	1	1	1	0	0	1	1	0	0	1	1	1	1
416	0	1	18	19.9481	0	1	0	1	1	0	4	4	4	4	4	2	4	4	3	1	4	4	4	5	5	6	4	3	6	6	6	5	6	6	4	6	2	2	3	2	2	3	2	2	1	1	1	1	1
417	1	2	19	22.1443	0	0	1	0	1	0	2	1	5	4	2	5	1	3	3	2	5	5	3	5	4	4	5	6	5	5	6	3	5	6	4	5	0	2	0	2	1	1	2	1	1	1	1	0	1
418	0	2	19	19.0311	1	1	1	1	0	1	2	2	3	3	2	4	5	1	5	2	1	2	5	5	2	2	3	3	3	3	3	3	3	3	6	2	3	4	3	3	4	4	4	4	2	3	2	2	2
419	0	1	18	22.8624	0	1	0	1	1	0	2	3	4	4	5	5	5	2	5	5	4	5	5	4	7	7	4	1	7	7	7	1	7	5	1	7	2	0	2	1	0	2	2	0	0	1	0	1	1
420	0	1	20	11.7942	0	0	0	0	1	0	2	2	3	2	1	3	2	2	2	1	3	3	1	3	5	6	4	5	6	6	6	5	6	5	5	6	1	1	0	0	0	1	1	0	0	1	1	0	0
421	1	2	20	30.5241	0	0	1	1	1	0	2	2	3	4	4	4	2	5	5	2	3	5	1	1	4	7	7	7	7	7	6	5	7	7	5	7	2	0	3	1	2	4	2	2	4	1	2	0	2
422	0	1	18	19.4362	0	1	1	1	1	1	3	2	4	4	2	3	2	2	2	2	4	4	3	4	4	4	4	4	4	4	2	4	4	3	6	4	0	0	0	0	0	0	0	0	4	1	1	1	1
423	0	1	19	20.1951	0	1	1	1	1	0	2	3	4	4	2	4	2	2	4	2	4	4	4	4	5	6	5	5	5	6	6	5	6	6	5	5	1	1	1	1	1	1	1	3	2	1	1	1	1
424	0	2	19	19.0311	0	1	1	0	0	1	2	2	4	3	2	3	2	3	3	2	4	5	3	5	5	5	2	1	5	4	5	3	5	5	4	4	1	1	2	2	3	2	2	1	1	1	0	0	1
425	0	1	18	19.0274	1	1	1	1	1	1	2	2	4	4	3	4	3	2	5	2	3	4	3	4	6	7	7	7	7	7	7	7	7	7	7	7	0	2	1	0	0	1	2	0	3	0	0	0	0
426	0	1	18	20.5761	0	1	1	1	1	1	2	2	3	3	3	4	2	1	5	2	2	4	2	4	5	6	5	5	5	5	4	3	5	6	6	6	3	3	3	3	3	3	3	3	3	1	1	2	1
427	0	1	19	23.6275	0	1	0	0	1	0	3	3	5	4	2	5	3	5	4	3	4	5	3	5	2	5	3	2	4	3	3	2	5	3	4	5	1	4	2	1	1	3	3	3	1	1	1	0	1
428	1	1	18	22.8571	1	1	1	1	1	1	2	2	5	5	2	4	2	2	2	3	4	3	2	4	3	2	3	3	2	3	2	3	3	2	5	5	1	1	1	3	2	2	2	0	2	1	1	3	1
429	1	1	20	19.2653	0	0	1	1	1	0	2	2	4	3	2	2	2	2	3	2	4	3	3	4	3	5	4	5	5	6	5	6	5	5	5	5	2	3	3	2	1	1	2	3	2	1	0	1	1
430	0	1	18	17.9418	0	1	1	1	1	1	2	2	3	3	2	3	2	1	3	2	3	3	2	4	6	7	7	5	7	7	7	6	6	7	6	6	1	1	1	0	0	1	1	0	1	0	0	1	1
431	0	1	20	18.2563	1	1	1	1	1	0	3	3	3	4	2	4	3	3	3	3	4	3	4	5	6	5	5	6	4	5	6	4	5	7	7	6	2	2	3	2	1	3	3	2	1	1	1	2	2
432	0	4	22	19.4674	0	1	1	0	1	1	2	2	4	4	2	4	2	2	3	2	4	5	2	5	4	6	3	5	6	5	4	4	6	5	4	5	1	2	1	0	0	1	2	2	0	1	1	0	2
433	0	1	19	21.0938	0	1	1	1	1	0	1	1	2	2	2	3	2	2	3	1	2	3	1	2	6	6	6	6	6	6	4	6	6	6	6	6	1	2	2	2	1	2	1	1	1	1	1	0	0
434	1	1	18	17.6708	0	0	1	1	1	0	2	2	4	3	4	5	4	2	4	4	4	2	5	5	4	5	3	3	2	6	5	2	6	5	6	6	1	0	1	1	2	3	2	3	0	1	1	2	1
435	0	2	20	18.8271	0	0	0	1	1	0	4	4	5	4	3	5	3	3	5	2	4	5	4	5	3	3	4	3	3	6	4	4	5	5	4	5	0	3	3	1	1	3	4	3	3	3	3	1	3
436	1	1	19	18.1138	0	0	1	1	1	0	1	1	3	3	1	4	1	3	2	1	4	4	1	4	4	5	6	6	4	4	5	6	6	6	6	6	1	1	1	1	0	1	1	1	1	1	0	0	0
437	0	1	19	19.9792	0	0	0	1	1	0	2	2	4	4	2	4	2	2	2	2	4	4	2	4	6	6	6	5	6	6	6	5	5	5	5	5	1	1	1	1	1	1	1	1	1	1	1	1	1
438	0	1	19	18.3817	1	1	1	1	1	1	2	2	5	3	1	4	2	2	3	2	4	4	3	4	6	6	7	7	7	6	6	6	6	6	7	6	1	2	1	1	1	1	3	2	2	1	1	1	1
439	0	2	20	23.4375	1	0	0	1	1	0	2	4	4	4	2	4	2	2	2	2	4	4	2	4	4	4	4	4	4	4	4	4	4	4	4	4	2	0	0	0	0	0	0	2	0	0	0	0	0
440	1	1	19	24	1	1	1	0	1	1	2	2	1	2	1	4	2	2	2	1	2	2	2	2	6	5	6	6	5	4	4	5	5	6	4	4	1	2	2	3	1	1	1	2	2	0	1	1	1
441	1	1	19	21.1007	0	0	0	0	1	0	2	2	4	3	3	3	3	3	5	3	3	1	5	1	6	6	7	7	7	7	7	7	7	7	7	7	1	2	2	2	2	2	2	2	1	2	1	1	1
442	1	1	18	27.5482	1	1	1	0	1	1	1	1	5	5	1	5	1	1	1	1	5	3	1	5	4	4	4	4	4	4	4	4	4	4	4	4	2	2	2	2	2	2	2	2	2	1	1	1	0
443	1	1	18	19.5312	0	0	0	0	1	0	2	2	4	3	4	4	3	4	4	2	4	4	2	3	6	6	6	6	5	6	6	6	6	6	6	6	1	3	3	1	1	3	3	3	1	0	0	0	0
444	0	1	19	23.7332	0	1	1	1	1	1	2	2	4	2	2	3	2	3	2	1	2	4	2	4	7	6	7	7	7	6	5	5	6	7	7	6	1	3	2	2	1	3	2	2	1	1	1	2	2
446	0	1	19	19.7711	0	0	1	0	1	0	3	2	4	4	2	4	2	2	2	1	4	3	1	4	5	5	5	5	6	6	6	6	5	5	5	5	1	2	1	1	1	1	1	1	1	1	1	0	0
447	0	1	19	19.7133	0	1	1	0	1	1	2	2	4	1	2	3	2	2	2	2	3	4	2	4	6	7	7	7	7	7	7	7	7	7	7	6	0	0	2	1	0	2	2	1	0	1	0	0	0
448	1	1	18	20.202	1	1	1	0	1	0	1	2	1	1	2	1	2	3	2	2	1	4	2	4	6	6	6	6	6	6	6	6	6	6	6	6	1	3	3	1	1	1	1	1	0	0	0	0	0
449	0	1	19	20.3125	0	1	1	1	1	0	1	1	3	3	2	3	1	3	2	2	2	4	1	4	7	6	7	7	6	6	7	4	6	6	6	6	0	1	0	0	0	0	0	0	0	0	0	0	0
450	1	1	18	18.1138	1	1	1	0	1	1	2	1	4	4	2	4	2	1	3	1	3	5	1	3	4	5	6	5	5	5	5	5	5	5	6	5	1	0	2	0	2	2	1	2	0	1	1	0	2
451	0	1	19	25.1039	0	1	1	0	1	1	2	1	3	1	1	5	2	2	3	2	4	5	2	4	4	3	6	6	3	5	5	6	4	4	6	4	2	2	2	2	2	2	2	2	1	1	0	3	3
452	0	1	19	19.9481	0	0	1	0	1	0	2	2	4	4	2	3	2	3	2	1	4	3	3	4	6	4	5	5	4	4	5	5	4	4	6	4	1	2	3	2	1	2	3	2	2	1	0	0	0
453	0	1	18	17.5781	0	1	1	0	0	1	1	1	2	2	2	4	2	1	2	1	3	1	1	4	4	5	4	5	5	6	6	5	6	6	3	6	0	0	0	1	1	2	1	1	1	1	0	0	1
454	1	1	19	18.8581	1	1	1	0	1	1	1	3	3	3	1	4	1	1	5	3	2	3	2	1	7	7	7	7	5	7	7	7	7	7	7	7	1	0	3	2	0	0	1	0	3	1	0	1	0
455	0	1	18	19.7599	0	0	0	1	1	0	2	2	4	3	3	4	2	2	2	2	4	4	2	4	7	7	7	7	7	7	7	7	7	7	7	6	1	1	1	1	1	1	1	1	1	1	1	1	1
456	0	1	18	23.1473	0	0	1	1	1	0	3	3	4	4	3	4	3	3	5	3	4	4	5	4	6	6	6	6	6	6	6	6	7	7	5	7	1	2	1	1	1	2	1	0	0	1	0	1	1
457	0	1	20	20.202	1	1	1	1	1	1	2	1	3	3	2	3	2	1	5	3	3	4	2	4	6	7	6	6	6	5	5	4	6	5	5	6	1	1	1	0	0	2	1	0	2	1	1	0	1
458	0	1	19	20.7008	0	1	1	1	1	1	2	2	4	3	2	4	2	1	2	2	3	4	2	5	6	6	6	6	5	5	5	4	5	4	6	3	1	2	2	0	0	2	3	1	1	2	0	0	1
459	0	1	20	22.6757	0	1	0	1	0	0	2	2	3	3	3	5	2	1	5	2	3	5	3	4	6	6	5	5	6	5	5	5	5	6	5	6	1	0	0	2	1	1	2	2	1	1	1	1	1
460	0	1	18	25.0341	1	1	1	1	1	0	3	3	4	4	1	5	3	3	5	4	5	5	5	5	5	6	7	6	6	6	6	7	6	6	6	6	0	2	2	2	2	1	3	2	0	1	1	0	1
461	0	1	19	19.2653	1	1	1	1	1	1	1	2	3	1	1	2	2	3	3	1	1	3	1	3	6	6	7	5	7	7	7	3	7	7	5	7	1	1	0	0	0	1	0	0	0	1	0	1	1
462	0	1	19	23.9334	0	0	0	0	1	0	3	2	4	4	3	4	3	3	3	2	3	4	3	4	5	5	4	4	5	5	5	5	5	5	5	5	3	1	3	3	2	3	4	3	3	2	2	3	3
463	1	1	18	19.0311	0	1	1	1	1	0	5	5	1	4	5	4	5	5	5	5	4	4	5	4	4	4	6	4	5	5	5	5	5	5	5	5	1	3	2	3	3	3	3	3	2	2	2	2	1
464	0	1	19	17.4191	0	0	0	0	0	1	2	2	4	3	4	1	4	2	5	2	3	1	2	3	3	6	5	3	5	5	5	3	5	6	2	6	1	2	1	2	1	2	2	1	2	1	0	0	1
465	0	1	18	17.5781	0	0	0	0	1	0	2	2	4	4	3	4	2	3	3	3	4	1	4	5	2	3	3	2	3	3	4	2	5	3	2	4	2	3	1	2	1	3	3	2	0	1	1	1	1
466	0	1	19	13.551	1	1	1	1	1	0	3	2	4	4	3	5	2	3	3	2	4	5	2	4	5	5	5	4	5	4	4	4	5	5	6	5	1	2	3	2	1	2	2	2	2	1	1	1	1
467	1	1	18	20.2812	1	1	1	1	0	1	2	2	3	3	2	3	1	1	3	2	3	3	2	4	4	4	4	4	4	4	4	4	4	4	4	4	0	1	1	1	0	0	0	0	0	1	1	1	1
468	1	1	18	21.0668	1	1	1	0	1	1	4	4	4	3	4	4	2	2	5	5	4	3	3	5	4	4	6	5	5	5	4	3	5	5	4	5	2	3	3	4	2	0	3	3	2	3	2	2	2
469	0	1	19	26.3465	1	1	0	1	1	0	2	2	4	4	2	5	2	2	3	2	4	5	2	4	4	4	4	4	4	4	4	4	4	4	4	4	1	3	2	2	2	1	2	3	1	0	0	0	0
470	1	1	18	23.6735	1	1	1	1	1	1	2	2	4	4	4	5	3	3	5	3	4	5	2	4	4	5	6	5	4	5	5	6	6	6	5	6	2	1	3	1	1	2	2	3	1	1	1	0	1
471	0	1	18	19.5312	0	1	0	0	1	0	5	2	4	4	3	5	3	4	1	2	4	5	2	5	3	2	3	3	4	3	3	2	5	4	4	3	2	1	2	2	2	3	3	3	2	1	1	2	1
472	0	1	19	12.7383	1	1	1	0	1	1	3	3	4	4	4	5	2	3	5	2	3	5	4	5	3	5	6	5	4	3	5	5	6	3	5	5	1	3	3	2	2	3	3	3	3	1	0	1	1
473	0	1	17	19.4734	1	0	0	1	1	1	2	2	4	3	2	3	2	1	5	2	3	3	2	4	5	6	5	5	6	5	5	5	6	6	5	5	1	2	2	1	1	1	1	2	1	1	0	1	1
474	1	1	18	24.2215	0	1	0	0	0	0	2	2	4	4	2	4	2	2	2	2	4	4	4	4	5	5	6	6	5	5	5	3	5	5	5	5	1	1	1	1	1	1	1	1	1	1	1	1	1
475	1	1	18	24.9135	0	1	1	1	1	0	2	3	4	4	1	4	3	2	4	2	3	4	2	4	6	6	5	5	5	6	6	4	6	5	6	6	0	2	1	0	0	1	1	0	0	0	0	1	0
476	1	1	18	26.4236	0	1	1	1	1	1	1	1	3	3	2	4	2	1	3	1	3	4	2	3	6	6	6	6	6	6	6	6	6	6	6	6	1	1	1	1	0	1	1	1	0	1	1	0	1
477	0	1	20	18.8615	0	0	1	1	1	0	2	1	1	1	1	5	2	2	3	1	3	5	5	5	4	5	7	7	5	4	3	7	4	5	4	4	0	0	0	0	0	0	0	0	0	1	1	1	1
478	1	1	18	20.3816	1	0	1	1	1	0	2	2	4	4	2	4	2	2	2	2	4	4	2	5	5	5	6	6	5	5	5	6	5	5	6	5	2	2	1	1	1	2	1	0	1	1	1	1	1
479	0	2	20	21.2585	1	0	0	0	1	0	2	2	4	2	2	3	2	2	2	2	2	3	3	4	6	6	7	6	6	6	6	5	6	6	6	6	1	1	1	1	1	2	2	1	1	0	0	0	0
480	0	1	18	19.2894	0	1	1	1	1	1	2	2	4	4	3	4	3	2	5	5	4	3	2	4	4	4	6	6	4	4	4	4	4	4	6	5	1	1	1	1	1	1	1	1	1	1	1	1	1
481	0	1	19	16.6016	1	1	1	0	1	1	1	1	1	1	1	1	1	2	1	2	2	1	2	1	7	7	7	7	7	7	7	7	7	7	7	7	2	1	1	1	1	2	2	2	1	0	1	1	0
482	0	1	18	23.1911	0	0	1	1	1	0	3	3	4	4	4	5	3	4	5	4	4	5	2	5	5	5	5	5	6	6	6	5	6	6	5	6	1	1	3	1	1	2	2	1	3	1	1	0	0
483	0	2	19	21.3599	0	0	1	0	0	0	2	2	3	3	3	4	2	2	4	1	3	4	2	4	5	2	5	3	4	4	5	4	5	5	4	4	2	2	2	2	2	2	2	2	3	1	2	2	2
484	0	1	18	44.4444	1	1	1	1	1	0	1	1	1	1	1	1	1	1	5	1	1	1	1	1	7	7	7	7	7	7	7	7	7	7	7	7	0	0	0	0	0	0	0	0	0	0	0	0	0
485	0	2	20	21.0303	0	0	1	1	1	0	2	2	1	1	1	4	1	2	3	1	1	4	2	1	4	4	4	4	4	4	4	6	4	4	6	4	2	1	1	1	2	2	2	2	1	1	1	1	1
486	1	1	19	24.1052	0	1	1	0	0	1	2	2	4	3	2	4	3	2	3	2	4	5	2	4	5	6	6	6	6	5	5	6	5	6	6	5	1	1	1	1	1	1	2	1	0	1	1	1	1
487	1	1	18	19.7133	1	1	1	1	1	0	2	2	2	4	2	2	2	2	2	2	3	1	3	4	6	7	6	3	7	6	6	4	7	4	7	7	2	1	1	0	1	2	3	1	0	0	1	0	1
488	0	2	20	23.5883	1	1	1	0	1	1	2	2	4	4	1	5	2	2	2	1	1	5	2	4	6	6	6	6	5	5	5	6	6	6	5	6	2	1	1	2	1	2	2	2	2	1	1	0	1
489	1	2	20	16.1415	0	0	0	0	1	0	2	2	4	4	2	4	2	2	3	2	4	5	2	4	4	6	3	4	4	6	6	3	6	4	4	6	1	1	1	1	1	1	1	1	3	1	1	0	0
490	0	1	19	19.8347	0	1	1	0	0	1	3	3	4	4	4	4	4	4	5	5	5	5	4	5	4	5	5	4	4	4	4	3	5	4	4	4	1	4	0	2	2	2	3	2	2	2	1	0	0
491	0	2	20	21.5019	0	0	0	1	1	0	2	2	4	4	2	4	2	1	3	1	4	5	2	5	5	5	5	5	6	5	4	5	5	6	5	5	1	2	1	2	1	2	2	1	1	1	1	1	1
492	0	1	18	16.8296	0	1	1	1	1	1	1	1	1	1	1	1	1	1	5	1	1	1	1	1	7	6	7	6	7	6	7	6	7	7	5	7	1	0	0	0	0	0	0	0	0	0	0	0	0
493	0	1	19	24.0346	0	0	1	1	0	1	3	3	4	4	4	4	3	4	5	3	3	5	2	5	6	6	5	5	6	5	6	5	6	6	5	6	2	1	3	3	1	1	1	1	1	1	1	1	1
494	0	1	18	18.8189	0	0	0	1	1	0	2	2	4	4	2	4	2	3	3	2	4	4	2	4	4	3	3	4	4	4	5	3	5	5	6	3	2	1	2	2	1	2	2	2	1	1	1	3	1
495	1	1	18	23.9464	0	1	1	1	1	1	2	4	3	3	2	5	2	2	5	4	4	5	4	4	6	6	6	6	6	6	6	5	6	6	4	5	1	2	2	2	1	1	3	2	2	1	1	1	2
496	0	2	19	18.662	0	0	0	1	0	0	2	2	3	3	2	3	2	2	4	1	3	3	2	4	6	5	5	6	5	5	6	5	6	6	6	6	1	2	2	1	1	2	1	2	1	1	1	2	1
497	1	2	20	22.5534	1	1	1	0	0	0	1	1	3	3	1	4	1	1	2	1	1	3	2	4	6	6	5	5	6	6	6	4	6	6	5	6	1	1	1	0	0	0	1	0	0	1	1	0	0
498	0	1	19	17.8465	0	0	0	0	1	0	3	3	4	4	2	3	3	1	5	2	4	1	4	5	4	5	5	3	3	4	5	5	5	4	6	5	1	3	2	2	2	2	2	3	3	1	1	1	1
499	0	2	20	18.8889	1	1	1	1	0	1	3	2	4	4	4	5	5	1	3	2	3	4	2	4	6	6	6	6	6	6	6	7	6	5	6	6	2	0	2	1	1	1	1	2	1	1	1	3	1
500	0	1	17	19.5312	0	1	0	1	1	0	5	5	1	1	2	5	5	5	5	5	1	5	5	1	3	4	4	4	4	4	4	4	4	4	4	4	0	0	3	3	3	3	3	3	3	1	1	3	1
501	0	3	20	19.2277	0	0	0	1	1	0	1	1	2	2	2	4	2	2	4	1	2	2	1	4	4	4	6	6	6	6	6	4	6	6	4	5	1	1	0	1	1	1	2	1	0	1	0	0	1
502	0	1	19	19.0521	1	1	1	0	1	1	3	3	4	4	2	4	3	2	4	2	4	5	2	4	3	3	6	6	3	2	2	6	5	5	6	2	1	2	1	1	0	2	1	2	1	1	1	0	1
503	0	1	18	18.5901	0	1	1	1	1	1	2	2	4	3	2	3	2	2	3	1	3	4	1	3	6	3	6	5	5	5	4	6	5	5	5	4	1	0	2	1	1	1	2	3	0	1	1	1	1
504	0	1	18	23.1473	0	1	1	1	1	1	1	1	4	3	1	4	2	2	2	1	1	4	1	4	5	5	4	3	5	5	4	4	5	5	5	5	1	2	1	2	1	1	1	1	1	1	1	1	1
505	0	1	18	18.5547	0	0	1	0	1	0	2	2	3	3	2	4	2	2	4	2	3	3	2	4	4	6	4	5	5	5	4	4	5	5	5	5	2	2	2	1	1	2	2	1	2	0	0	1	1
506	1	1	19	18.6851	1	1	1	0	1	1	1	1	2	2	2	1	1	1	2	1	2	2	2	4	6	5	6	6	6	6	6	4	6	6	6	6	1	1	1	0	1	1	1	1	0	1	0	0	0
507	1	1	19	19.8685	1	1	1	1	1	1	2	3	3	3	2	3	2	1	5	2	3	1	2	3	6	7	7	7	7	7	7	7	7	7	7	7	1	2	1	1	0	2	3	2	3	1	1	1	0
508	0	1	19	20.5049	0	0	0	0	1	0	2	3	4	4	4	4	3	4	4	4	4	4	4	5	5	6	5	6	5	6	6	6	6	6	5	6	1	3	3	2	1	3	3	2	2	1	1	1	2
509	0	1	18	20.2812	1	1	1	1	1	0	2	2	4	4	2	4	2	2	2	2	4	4	2	4	6	5	5	6	5	6	6	5	6	6	6	6	1	2	2	1	2	1	2	2	2	1	1	0	1
510	1	3	21	27.1706	1	1	1	1	1	0	2	2	4	4	2	4	2	2	2	2	4	3	2	5	4	5	6	6	3	6	6	6	6	5	4	5	2	3	2	2	2	3	2	2	1	3	3	1	2
511	0	1	18	21.6418	0	0	0	1	1	0	2	2	3	3	3	3	2	2	4	1	2	4	1	4	6	6	4	5	6	5	4	5	6	6	5	6	1	0	2	1	1	1	0	0	1	1	1	1	1
512	1	2	21	20.1323	0	1	0	0	1	0	2	2	4	4	3	5	2	3	3	1	3	2	2	5	3	4	5	4	2	5	5	4	6	3	4	5	1	3	2	2	1	2	2	1	1	1	1	0	2
513	0	2	20	18.2962	0	1	1	1	1	1	3	2	4	4	3	3	2	1	4	3	4	3	2	3	5	6	5	5	6	6	6	3	6	6	5	6	2	2	2	0	0	1	3	3	0	0	0	2	0
514	0	1	18	22.8928	0	1	1	1	1	1	4	4	5	4	4	5	4	5	3	3	4	5	5	5	5	6	6	6	6	7	6	6	6	6	6	6	1	3	2	2	2	3	3	4	4	3	3	0	3
515	0	2	20	22.5896	1	1	1	1	1	0	2	2	3	3	2	4	1	1	3	1	1	5	2	4	5	6	5	5	5	5	5	5	5	5	4	5	1	2	0	1	1	1	3	2	2	1	1	0	1
516	0	2	20	21.1621	1	1	1	1	1	1	2	2	4	4	2	5	2	2	3	2	4	4	2	5	3	4	4	4	3	4	3	4	4	4	3	4	3	3	2	2	2	2	3	3	2	2	1	1	2
517	1	1	18	22.3673	1	1	1	1	1	1	3	3	4	4	3	4	3	3	4	2	4	4	3	4	5	5	6	6	6	6	6	5	6	6	6	6	1	3	2	1	1	1	1	2	2	2	0	1	3
518	0	2	19	19.7599	0	1	1	1	0	1	3	4	5	4	3	4	2	3	4	2	4	4	2	5	6	6	5	5	6	6	6	5	6	6	5	6	2	3	2	1	1	2	3	3	1	1	1	1	1
519	1	2	19	20.7612	0	0	0	1	1	0	2	2	3	3	2	4	2	2	4	4	2	4	2	4	3	4	4	6	4	5	5	6	5	4	5	5	2	3	3	2	2	2	2	2	3	1	1	0	0
520	1	1	18	22.3094	0	1	1	0	1	1	2	2	2	2	2	5	4	2	5	5	1	2	1	4	7	3	7	7	7	7	7	7	7	7	6	7	3	2	4	1	0	2	2	3	1	1	1	1	1
521	0	1	18	15.7943	1	1	1	0	1	1	5	5	4	4	4	5	5	2	5	5	4	4	2	4	6	6	5	5	5	6	6	6	6	6	5	5	1	4	4	3	2	4	1	4	2	2	1	3	3
522	0	1	18	21.2585	0	1	1	1	1	0	2	1	1	1	2	4	2	1	3	1	1	4	1	3	7	7	4	5	3	6	7	7	7	6	5	6	1	1	1	0	0	0	0	0	0	0	0	0	0
523	0	1	18	17.8506	1	0	0	1	1	0	2	2	4	4	2	4	2	2	3	2	4	4	2	4	4	4	4	4	4	5	5	4	4	4	6	4	1	2	1	2	1	3	3	2	3	1	1	0	1
524	1	1	18	28.5467	1	1	1	1	1	1	2	2	3	2	2	5	2	3	4	2	2	5	1	4	6	6	7	6	6	7	7	3	7	6	7	7	1	2	1	0	0	0	1	0	0	0	0	0	0
525	1	1	19	30.4053	1	1	0	1	1	0	1	1	1	1	1	3	2	1	1	1	2	4	1	5	5	7	6	5	5	7	5	5	7	7	6	7	0	2	0	2	0	0	1	0	0	0	1	1	1
526	1	1	18	20.5191	0	1	0	1	1	1	2	2	2	1	2	4	2	2	2	3	3	3	2	4	4	5	5	5	5	5	5	5	5	5	5	5	1	1	1	2	1	1	1	1	1	1	1	1	1
527	0	1	19	21.5287	0	1	0	1	1	0	2	2	4	3	2	4	2	2	2	2	3	4	2	3	5	5	5	5	5	5	5	5	5	5	5	5	1	1	1	1	1	1	1	1	1	1	1	0	1
528	0	1	18	18.3143	0	0	0	1	1	0	3	2	5	5	3	4	3	2	2	1	5	4	2	5	5	3	4	5	5	3	3	5	3	4	3	3	2	2	2	1	3	3	3	3	2	1	1	0	1
529	0	1	19	20.7031	0	1	0	1	0	0	2	2	2	1	2	4	2	2	3	1	1	3	2	3	5	6	4	5	6	6	6	3	6	5	4	6	2	1	2	2	1	1	1	3	1	1	1	2	1
530	1	5	20	21.0077	1	1	1	1	0	1	2	2	2	2	3	3	2	1	4	2	2	3	2	2	6	6	7	7	6	7	7	5	6	6	6	6	0	0	0	0	1	1	2	2	0	0	0	0	0
531	0	1	19	19.2277	0	1	1	0	1	0	2	2	2	1	2	4	2	2	4	2	1	4	2	4	6	6	6	6	6	6	6	6	6	6	6	6	1	1	1	1	1	2	2	1	1	1	1	0	1
532	0	1	20	20.2848	0	1	0	1	1	0	2	1	4	3	1	5	1	1	4	1	3	4	1	4	4	6	5	6	3	5	5	6	6	4	6	6	1	0	1	1	0	0	1	1	1	1	1	0	1
533	0	4	21	19.9219	0	1	1	1	1	0	2	2	4	4	3	3	1	2	5	2	4	5	2	4	6	6	3	4	5	5	5	3	5	5	4	5	1	1	3	1	1	1	1	1	1	1	0	0	1
534	0	1	18	19.5918	0	1	1	1	1	0	2	3	4	4	3	3	2	2	5	3	4	4	3	4	6	5	5	4	5	6	6	5	6	6	5	6	1	1	1	2	1	2	2	1	1	1	1	0	1
535	0	2	19	21.7738	0	1	1	0	1	1	2	3	4	3	4	4	5	2	5	2	4	5	5	4	6	7	6	4	5	6	6	5	7	7	5	6	2	1	3	1	1	1	1	2	2	1	1	1	2
536	0	2	19	19.8962	0	0	0	1	1	0	2	2	3	4	2	3	2	2	3	2	3	4	2	4	6	6	5	5	6	5	5	6	6	6	6	6	1	2	1	0	0	1	2	2	0	1	1	0	1
537	0	2	20	19.5196	0	1	0	1	1	0	2	2	2	2	2	4	1	2	3	2	4	4	2	4	4	4	4	4	4	4	4	4	4	4	4	4	1	2	1	1	1	1	1	1	1	1	1	1	1
538	0	2	19	22.4913	0	1	1	0	1	1	3	1	4	1	2	5	2	1	5	1	1	5	2	4	7	7	4	4	4	7	7	7	7	7	4	7	1	1	1	1	1	1	1	1	1	0	0	0	1
539	0	1	18	18.5901	0	1	1	1	1	1	1	2	1	1	2	4	2	1	4	2	1	4	2	3	6	6	6	5	6	6	6	5	5	6	5	5	2	1	2	1	1	1	2	1	2	1	0	1	1
540	1	2	19	19.726	0	1	1	1	1	1	3	3	5	4	3	4	2	1	5	5	5	5	2	5	5	7	6	5	4	5	5	5	5	5	5	5	1	0	3	2	1	3	4	2	1	1	1	2	2
541	0	1	18	23.4375	0	1	1	1	1	1	3	3	4	4	3	5	2	3	5	1	4	5	4	4	4	6	5	4	6	6	6	4	7	6	5	6	2	2	2	0	1	3	1	1	0	1	1	2	1
542	1	1	19	23.3969	0	0	1	1	1	0	2	2	4	4	2	4	2	2	2	1	4	4	2	4	5	5	6	5	5	4	4	5	5	4	4	4	2	1	2	2	2	2	2	2	2	1	1	1	1
543	0	1	18	21.2183	0	0	0	1	0	0	3	5	4	4	2	4	3	2	5	5	4	5	5	5	5	6	4	5	7	7	7	2	6	5	6	6	1	1	4	4	1	3	4	4	1	3	3	2	2
544	1	1	19	22.5981	0	1	1	0	0	0	5	5	5	5	1	5	5	5	5	5	5	5	5	5	1	1	2	2	1	1	1	1	4	1	1	1	2	3	4	4	4	4	4	4	1	3	3	3	3
545	1	1	18	20.7612	1	1	1	0	0	1	1	1	1	1	2	1	1	1	3	2	3	3	1	1	6	6	6	6	6	6	6	6	6	6	6	6	2	2	2	2	2	2	2	2	2	1	1	1	1
546	1	1	18	26.8519	0	1	1	1	1	1	1	1	5	4	2	4	2	2	3	1	4	4	1	4	5	2	5	4	5	4	4	2	3	4	3	5	0	0	0	1	0	0	0	0	0	0	0	0	0
547	0	1	19	16.8747	0	1	1	1	1	1	2	2	3	3	2	3	2	2	2	2	3	3	2	5	6	6	6	6	6	5	6	5	6	6	6	6	1	3	2	1	1	3	3	2	1	1	0	1	1
548	0	1	18	19.0311	0	1	1	1	1	1	2	2	4	4	1	4	2	1	3	2	3	4	2	4	6	6	6	6	6	6	5	7	7	6	5	7	1	2	0	1	1	0	0	0	0	0	0	0	0
549	0	2	20	20.1172	1	1	1	1	0	1	2	2	4	3	2	3	2	2	2	2	3	3	2	4	5	4	7	7	4	5	5	5	7	5	6	5	1	2	1	1	1	1	2	3	2	1	0	2	1
550	1	1	20	22.5981	0	0	0	1	1	0	2	2	4	4	2	4	2	2	2	2	4	4	2	4	5	6	6	6	6	6	7	6	6	5	6	7	1	1	1	1	1	1	1	1	1	1	1	1	1
551	0	1	17	20.7031	0	1	1	1	1	1	1	1	4	3	2	4	2	2	2	2	4	4	2	4	4	5	5	5	5	5	5	5	5	5	5	5	0	2	2	0	0	0	0	0	0	1	1	1	1
552	0	1	18	18.6268	0	1	0	1	1	0	2	2	4	4	2	4	2	2	2	2	4	4	2	4	4	4	4	4	4	4	4	4	4	4	4	4	2	2	2	2	2	2	2	2	2	1	1	1	1
553	0	1	19	22.9568	1	1	1	0	1	0	2	2	2	2	2	3	3	4	2	2	2	4	4	5	6	5	6	6	5	5	6	4	6	6	6	5	3	3	1	3	1	3	3	0	0	1	1	1	1
554	1	1	18	25.6874	1	1	1	1	1	1	1	1	5	3	2	4	1	2	3	2	4	5	3	4	5	5	6	6	6	6	6	6	6	6	6	6	0	3	2	1	0	0	1	1	1	1	1	0	0
555	0	3	22	29.4118	0	1	0	1	1	0	2	2	4	3	3	4	2	3	4	2	4	5	2	4	4	4	5	5	5	5	5	4	5	4	5	5	1	1	1	2	2	2	2	2	2	1	1	1	1
556	0	1	18	18.7305	0	1	0	1	1	0	3	2	4	4	3	5	2	2	3	2	4	4	2	4	3	2	4	4	4	4	4	4	4	4	4	4	1	1	2	1	1	1	1	1	1	0	0	1	1
557	1	1	20	21.2245	0	0	0	1	1	0	3	3	4	4	3	5	3	3	3	3	4	5	3	5	5	5	5	5	5	5	5	5	4	5	7	5	1	2	3	1	1	2	2	1	2	1	1	0	1
558	0	1	18	19.9594	1	1	1	1	1	1	2	2	5	2	2	3	2	5	3	2	1	4	2	4	6	6	6	6	6	6	6	6	6	6	6	6	0	1	0	1	0	1	1	0	0	0	0	0	0
559	0	3	21	20.3125	0	0	1	1	1	1	2	2	5	4	2	4	3	3	2	3	4	4	4	4	2	3	3	3	4	4	4	4	4	4	4	4	1	0	2	0	2	1	1	1	0	0	0	0	0
560	0	4	21	20.1348	0	0	1	1	1	1	3	3	4	4	2	4	2	1	3	1	4	5	2	5	3	3	4	4	3	3	2	4	4	3	4	3	1	3	1	1	1	2	3	3	1	1	0	0	1
561	0	1	19	20.0184	1	1	0	1	1	1	2	1	3	3	1	2	2	1	1	1	2	2	1	4	5	5	5	5	5	5	4	4	4	4	4	4	1	0	0	0	0	0	0	0	0	0	0	0	0
562	1	2	21	21.8875	1	1	1	0	1	1	2	3	4	4	5	5	5	5	5	5	3	5	5	4	7	7	7	1	7	1	7	1	7	1	7	7	0	1	0	0	0	2	2	0	4	0	0	0	0
563	1	2	19	23.6713	0	1	1	0	1	1	2	2	4	4	3	5	4	4	4	1	4	5	2	4	6	4	5	5	5	5	5	4	5	5	5	5	2	3	3	2	1	2	2	3	1	1	1	1	2
564	0	1	20	18.3655	0	1	1	0	1	1	2	1	3	3	2	3	2	3	2	2	3	1	2	4	6	6	6	6	6	6	6	6	6	6	6	6	2	2	1	0	0	1	1	1	1	0	0	0	1
565	0	1	18	19.4674	1	1	1	1	1	1	2	2	4	4	2	4	1	1	2	1	2	4	2	2	6	6	7	6	7	7	7	7	7	7	7	7	0	0	1	1	1	1	1	1	0	1	1	0	1
566	0	1	19	20.5499	0	0	0	1	1	0	2	1	2	2	2	5	2	2	3	1	2	5	1	4	6	6	7	7	7	7	7	7	7	6	6	7	1	1	0	1	0	1	1	0	1	1	0	0	0
567	0	2	20	22.151	0	1	0	1	1	1	3	3	1	2	2	5	5	1	5	2	1	5	5	3	7	7	6	6	2	4	4	7	6	7	6	4	4	1	3	1	1	1	0	1	0	1	1	2	1
568	0	1	19	22.231	0	1	1	1	1	1	1	1	1	1	2	4	2	2	5	1	1	4	1	4	5	7	4	7	7	7	7	4	7	7	5	7	1	1	1	1	1	1	1	1	1	0	1	0	0
569	0	1	19	19.8347	0	0	0	1	1	0	2	2	3	2	2	3	2	2	2	1	2	3	2	4	5	5	5	5	5	5	5	5	5	5	5	5	1	2	1	1	1	1	2	1	0	1	0	1	1
570	0	3	21	17.782	0	0	1	1	1	0	2	2	4	3	2	2	2	2	3	1	3	5	2	4	5	5	5	5	5	5	5	5	5	5	5	5	1	1	2	1	1	1	2	1	0	0	0	0	0
571	0	1	19	20.3727	1	1	1	1	1	1	2	2	4	3	2	4	2	1	3	3	3	4	3	4	7	6	7	6	6	5	6	6	6	7	6	6	2	2	2	1	0	2	2	1	0	0	0	0	1
572	1	1	19	24.4898	1	1	0	0	0	0	2	2	3	4	2	4	2	2	5	2	5	4	2	4	4	4	4	4	3	4	4	4	4	4	4	4	1	1	1	1	1	2	1	2	2	1	1	0	0
573	1	1	18	20.7612	0	0	1	1	1	1	1	1	1	3	3	3	3	2	1	1	3	3	1	3	4	4	4	4	4	4	4	4	4	4	4	4	2	2	4	0	0	0	0	0	0	3	1	1	1
574	1	5	24	19.3698	0	0	0	1	1	0	1	1	3	3	1	3	1	3	1	2	5	3	2	4	2	1	6	4	1	5	4	1	3	4	4	5	0	1	2	0	1	1	1	1	2	1	1	0	1
575	0	1	19	23.634	1	1	1	1	1	1	2	2	4	4	3	5	3	2	5	2	3	5	3	4	5	6	6	6	6	6	6	6	6	6	7	7	1	1	2	1	1	2	2	2	1	1	1	1	1
576	0	1	19	21.6418	0	1	1	1	0	1	2	2	4	3	2	4	2	2	3	2	3	4	2	4	1	4	1	3	2	2	2	4	6	3	5	5	1	3	2	2	3	1	1	1	1	0	0	0	0
577	0	1	19	19.313	0	0	1	0	1	1	2	3	3	1	2	1	2	2	3	2	2	1	2	3	7	5	7	7	6	5	6	7	6	6	6	6	1	2	3	1	2	1	3	2	0	1	0	0	0
578	0	1	18	19.9432	1	1	1	0	1	1	1	1	4	3	3	5	2	2	2	2	4	5	2	5	4	4	4	4	4	4	4	4	4	4	4	4	2	2	2	2	2	2	2	2	2	0	0	0	0
579	1	1	20	20.9712	0	1	1	1	1	1	1	1	5	1	1	5	1	1	1	1	5	5	1	5	4	5	2	2	7	6	6	2	6	4	2	6	0	0	3	2	0	0	0	1	1	1	1	0	0
580	1	1	18	25.9259	1	1	1	0	1	0	2	2	4	4	2	4	2	2	2	2	4	4	1	2	3	2	4	6	4	2	7	3	4	6	6	5	1	0	1	3	2	4	3	0	2	1	0	0	0
581	0	1	18	21.7784	0	0	1	0	1	0	3	3	4	3	2	4	3	2	3	2	4	4	3	4	6	5	7	7	6	6	6	7	6	6	6	6	2	1	1	2	2	2	3	2	3	2	1	1	2
582	0	1	18	17.9282	0	1	0	0	1	1	2	4	4	4	4	4	4	2	5	5	4	3	4	5	1	2	3	3	2	3	1	1	4	3	4	3	0	3	4	3	2	4	2	3	1	1	1	1	3
583	0	1	18	21.4844	0	1	1	1	1	0	2	2	3	3	2	5	2	2	2	1	1	4	2	4	7	6	6	6	4	5	5	6	6	6	6	6	1	2	1	1	1	1	3	1	1	1	1	1	1
584	0	1	18	20.1306	1	0	0	1	1	0	2	3	3	3	2	5	4	3	3	3	4	4	2	5	4	5	4	4	5	5	5	4	6	4	7	5	0	2	3	2	1	2	2	1	1	1	1	0	1
585	0	1	20	19.1001	0	1	1	0	1	0	2	3	2	1	2	3	1	4	3	1	2	3	3	4	4	6	5	6	6	6	6	6	6	6	5	6	2	3	2	2	2	2	3	3	2	1	1	1	1
586	0	1	19	22.5827	0	1	1	0	1	0	2	2	4	4	2	4	2	2	2	2	4	4	2	4	5	6	6	5	6	6	5	5	5	5	5	5	2	2	2	2	2	2	2	2	2	1	1	1	1
587	0	3	21	19.313	0	0	0	1	1	0	2	2	3	1	1	1	2	2	2	1	1	1	2	4	7	7	7	6	6	5	5	7	6	6	6	5	1	2	3	0	1	1	1	1	1	0	0	0	0
588	0	1	18	23.03	1	1	1	1	0	1	1	2	3	2	2	5	2	1	3	2	2	5	2	5	6	6	6	6	5	5	5	7	5	5	6	6	0	1	3	1	0	1	2	1	1	1	0	0	0
589	0	1	18	19.7599	1	1	1	1	1	0	2	2	3	3	1	3	2	2	2	1	3	3	1	3	6	6	7	7	6	6	5	7	7	6	5	5	3	2	2	1	1	1	1	1	0	1	1	0	1
590	1	1	18	18.5185	0	0	1	0	1	0	5	5	4	4	2	2	4	4	3	3	3	5	1	5	3	3	7	6	7	6	2	3	2	3	4	4	1	2	3	1	2	3	1	2	3	1	2	1	2
591	1	4	21	25.2493	0	1	1	1	1	1	1	1	5	3	1	3	1	1	1	1	3	5	3	5	6	6	3	1	6	1	1	3	4	1	4	4	0	0	0	0	2	0	0	0	0	0	0	3	0
592	0	5	23	19.8347	0	1	1	1	0	1	2	2	2	2	2	2	2	1	2	1	1	2	2	1	6	6	5	4	6	6	6	4	6	6	3	6	1	2	2	2	1	0	1	1	1	1	0	1	1
593	0	1	19	15.6147	1	0	1	1	1	0	3	3	4	1	1	3	1	2	5	2	3	3	5	5	5	5	3	3	5	5	5	3	5	5	2	6	2	4	2	1	1	3	3	3	0	1	1	0	0
594	0	1	18	24.4646	1	1	1	0	1	1	3	2	5	4	5	5	3	4	5	2	4	5	2	4	4	6	5	5	4	5	3	6	7	7	4	6	0	1	1	2	1	2	1	2	0	1	0	0	0
595	0	4	22	21.0517	0	1	1	1	1	1	2	1	3	3	2	4	2	2	3	1	1	4	1	4	6	4	7	7	7	4	5	7	5	7	7	4	1	3	3	1	0	0	0	1	1	1	0	0	0
596	0	1	19	18.026	0	1	1	1	1	0	4	4	5	5	3	3	4	5	5	2	4	4	3	5	6	6	4	4	5	6	6	4	6	5	4	6	1	2	2	2	1	2	3	2	0	2	1	0	1
597	0	1	19	27.3438	1	0	0	1	1	0	2	2	4	4	1	5	2	2	4	2	4	5	2	4	3	2	4	4	2	3	3	3	3	2	4	3	2	1	2	1	0	1	1	2	0	1	1	1	1
598	0	1	18	21.2953	0	1	1	1	1	0	1	1	1	1	2	4	1	1	2	1	1	3	1	5	4	4	2	2	3	4	4	2	5	4	5	4	1	4	1	2	2	3	2	4	2	1	0	0	1
599	0	1	18	20.2449	0	1	1	1	1	1	1	1	3	1	2	3	2	2	5	2	1	5	3	4	6	7	7	7	7	4	4	6	5	5	7	7	2	2	3	2	0	3	1	1	0	0	0	0	0
600	1	1	18	21.2245	0	1	1	1	1	0	2	2	3	2	2	4	2	1	5	5	2	2	4	3	5	3	6	6	6	5	4	5	3	4	4	4	2	4	3	3	2	2	3	3	3	2	1	1	2
601	1	2	20	22.2331	1	0	1	1	1	1	2	2	3	3	2	3	2	3	4	3	2	2	3	4	6	6	6	6	6	5	5	6	5	5	6	5	2	2	2	1	1	1	1	1	1	1	0	1	1
602	0	2	20	17.898	0	0	0	1	1	0	2	2	4	4	2	4	2	2	2	2	4	4	2	4	4	4	4	4	4	4	4	4	4	4	4	4	2	2	2	2	2	2	2	2	2	1	1	1	1
603	0	5	23	22.0386	1	1	0	0	0	0	1	2	2	2	1	4	2	2	2	2	2	4	2	2	6	6	6	6	5	5	5	6	6	6	6	6	1	1	1	1	0	1	1	0	0	1	0	0	1
604	1	1	19	20.0816	0	0	0	0	1	0	1	1	1	2	1	4	2	1	4	1	2	4	1	4	3	1	2	3	5	3	4	5	3	4	4	4	1	1	0	2	2	1	3	0	0	1	0	0	1
605	1	1	19	18.1661	1	1	0	1	1	1	3	2	4	4	3	4	3	3	3	3	4	3	3	4	5	6	5	2	4	4	6	5	5	5	4	5	2	1	2	1	2	2	3	2	1	1	0	0	0
606	0	3	20	25.0762	0	0	0	1	1	0	2	2	4	4	2	5	3	2	5	2	4	5	2	4	6	5	5	5	5	5	5	5	5	5	4	6	2	3	2	3	2	2	3	3	1	1	1	1	1
607	0	2	20	19.2653	1	1	1	1	0	1	5	5	1	4	5	4	5	5	5	1	4	4	5	1	6	6	6	6	6	5	5	6	6	6	6	6	1	1	0	2	2	3	3	3	3	1	1	0	2
608	0	1	18	20.3244	1	1	1	1	1	1	2	2	2	2	2	3	2	1	2	2	2	2	2	3	4	5	5	5	4	5	2	5	5	5	5	5	1	1	1	0	0	0	2	1	0	0	0	0	0
609	0	1	19	17.7154	0	0	0	0	1	0	2	2	1	1	2	2	2	2	5	2	1	1	2	3	6	6	4	4	4	6	6	4	6	6	6	6	1	2	2	2	1	1	1	0	1	1	1	1	1
610	0	1	19	17.7154	1	1	1	1	1	1	3	3	4	4	3	4	3	3	3	2	4	4	2	4	6	6	6	6	6	6	6	6	6	6	6	6	1	2	1	1	1	2	2	2	1	1	1	1	1
611	1	3	20	27.0062	1	1	1	1	0	1	1	1	4	4	1	5	1	2	1	1	4	5	1	5	5	5	5	5	5	5	5	5	5	5	5	5	0	1	1	0	0	1	0	0	0	1	0	0	0
612	0	2	21	17.1875	1	1	1	1	1	0	1	2	4	1	2	4	2	1	2	1	1	4	1	1	7	7	1	1	5	7	7	1	7	6	1	7	0	0	2	2	2	0	0	0	0	0	1	1	1
613	0	2	20	25.9701	1	1	1	1	1	1	5	5	4	4	3	5	5	5	5	4	4	5	5	4	5	4	4	4	6	5	5	4	4	4	5	4	1	2	1	2	2	3	3	4	2	1	1	1	1
614	0	2	20	20.0288	0	0	0	1	0	0	2	2	4	4	1	4	2	2	3	2	4	5	2	4	4	4	5	6	6	4	3	6	4	5	5	5	1	3	2	2	2	1	2	2	3	1	1	1	1
615	0	1	19	20.5457	0	1	0	1	1	0	2	2	3	3	2	4	2	4	2	1	3	4	2	4	5	5	6	6	6	5	5	5	5	5	5	5	2	2	1	1	1	2	2	1	1	1	0	1	1
616	0	1	18	17.301	0	1	0	1	1	0	3	3	5	5	2	4	2	3	3	3	4	4	3	5	5	5	4	4	5	5	5	5	5	5	4	5	0	3	3	0	1	2	3	3	2	3	3	3	1
617	0	1	18	23.4375	0	0	0	1	0	0	2	1	3	3	2	4	2	2	3	2	3	5	2	4	6	6	7	7	6	5	5	7	7	6	7	5	1	2	0	0	1	2	4	1	2	1	1	0	1
618	0	1	20	20.9466	0	1	1	1	1	1	2	2	3	3	2	4	3	2	3	2	3	4	3	3	6	6	6	6	6	6	6	5	6	6	6	6	2	2	1	2	1	1	1	1	2	1	1	1	1
619	1	1	18	23.5457	1	1	1	0	1	0	2	3	4	4	5	5	5	4	5	1	4	4	2	5	6	6	6	6	4	6	6	4	6	6	4	7	2	3	3	2	1	4	2	3	0	1	1	0	1
620	0	1	18	17.3611	0	1	1	1	1	1	2	2	3	3	3	3	2	2	3	2	3	3	3	4	4	3	7	6	4	5	4	5	5	4	6	4	2	1	1	1	1	2	2	1	1	1	1	1	1
621	0	1	19	23.8281	1	1	1	0	1	1	2	2	4	4	3	4	2	3	3	2	4	4	3	5	6	6	5	6	5	6	7	5	7	7	6	6	1	2	2	1	1	3	3	2	1	2	2	3	2
622	1	1	20	15.887	1	1	1	1	1	1	1	1	3	3	1	4	1	1	1	1	4	5	1	4	5	6	6	6	6	6	6	6	6	6	6	6	0	3	2	2	2	1	2	2	0	1	0	1	1
623	0	1	18	19.052	1	1	1	1	1	0	2	4	5	4	5	5	3	5	5	1	1	4	5	5	6	5	7	7	4	6	5	5	6	6	5	5	0	4	2	0	2	4	2	2	0	1	0	2	0
624	0	1	18	22.0386	0	0	0	1	1	0	2	3	4	4	5	5	2	2	3	2	4	5	5	4	5	6	3	3	4	5	5	5	5	5	5	5	0	3	4	2	1	4	4	4	3	1	1	1	1
625	0	1	17	30.0433	0	1	0	1	1	0	2	2	4	4	2	5	3	2	2	2	4	5	2	5	2	4	4	3	3	4	3	3	4	4	4	5	1	1	1	2	2	3	2	2	1	1	2	1	1
626	1	1	18	24.4646	0	0	0	0	1	0	2	2	4	4	2	4	2	1	2	2	4	5	1	5	6	6	7	6	4	4	4	4	6	4	6	6	2	2	2	1	1	1	1	1	1	1	0	0	1
627	0	3	21	18.7305	0	0	0	1	1	1	2	2	4	4	1	4	1	2	2	1	4	3	2	4	4	6	4	3	2	6	6	4	5	7	6	6	1	0	1	0	0	1	2	1	1	0	0	0	1
628	0	3	20	18.2563	0	0	1	0	1	1	2	1	2	3	2	3	2	3	2	1	4	3	1	4	6	6	6	6	6	5	6	5	7	7	7	6	1	1	0	1	1	1	1	1	1	1	1	1	1
629	0	3	21	16.937	0	1	1	1	1	0	1	1	3	3	2	2	2	2	2	1	1	1	2	5	6	6	5	4	6	6	6	4	6	6	3	6	1	2	2	2	1	1	1	1	0	1	1	1	1
630	0	1	19	21.7778	1	1	1	1	1	0	2	2	4	4	4	4	3	3	5	3	4	4	2	4	3	3	3	2	3	4	4	2	4	3	3	4	2	3	4	2	2	3	2	2	3	3	1	3	3
631	0	3	21	19.5312	0	1	0	1	1	0	2	2	5	4	3	5	2	2	3	1	4	4	2	4	4	4	4	4	4	4	4	4	5	4	4	4	0	0	0	0	0	0	0	0	0	1	1	1	1
632	1	2	20	23.3564	1	1	0	0	1	1	3	4	5	4	4	2	3	3	5	4	4	5	5	4	6	5	2	2	4	5	6	2	5	5	2	6	2	1	4	3	2	3	1	1	1	1	2	1	1
633	0	1	18	19.8347	0	1	1	1	1	1	3	2	4	4	2	3	3	2	3	1	4	4	2	4	7	7	7	7	7	7	7	7	7	7	7	7	0	0	0	0	0	0	1	0	0	1	0	3	1
634	1	3	22	16.563	1	1	1	1	0	1	2	2	5	4	2	4	3	2	2	2	4	4	3	5	3	4	3	3	4	7	6	4	7	6	5	6	1	1	2	2	2	2	3	2	3	1	1	1	1
635	1	1	18	22.4913	1	1	1	1	1	0	3	2	4	4	3	4	3	2	4	3	4	3	2	4	5	6	3	2	5	5	5	2	5	5	1	5	1	1	1	2	1	1	1	2	0	1	0	1	2
636	0	3	21	22.151	1	1	1	0	1	0	4	4	4	4	4	4	4	4	4	2	4	5	4	5	6	7	4	6	1	3	4	5	6	6	1	6	1	1	4	4	4	4	4	4	3	2	2	0	2
637	0	1	19	12.0173	1	1	0	1	1	0	3	2	4	3	2	4	2	3	3	3	3	5	3	4	6	6	6	6	6	6	6	6	6	6	6	6	1	3	4	3	2	3	3	1	1	1	1	1	1
638	0	3	22	18.2563	1	1	1	1	1	0	2	2	3	3	2	3	3	3	3	3	3	3	2	2	6	6	6	6	6	6	6	5	6	6	6	6	1	1	1	1	1	0	0	1	1	0	0	1	1
639	1	2	19	16.5289	0	1	0	1	1	1	1	1	1	1	2	2	1	2	3	1	1	1	2	2	5	6	6	7	6	5	5	7	5	4	7	5	0	2	0	0	0	1	1	0	1	0	0	0	1
640	0	3	21	20.8117	0	1	1	1	1	1	3	4	4	3	2	4	2	2	5	3	4	5	2	1	5	5	4	5	6	6	5	6	3	5	5	6	0	4	2	2	1	3	3	3	2	1	2	2	1
641	0	1	18	11.7188	1	0	0	1	1	0	2	2	2	3	2	3	2	2	2	1	2	4	2	4	4	5	5	6	5	5	5	5	6	6	5	5	1	1	1	1	1	1	1	1	1	0	0	0	0
642	0	3	21	20.7008	1	1	1	1	1	1	2	1	3	1	2	2	2	2	4	2	2	3	2	4	7	7	7	7	7	7	7	6	7	7	6	7	1	2	2	1	1	1	1	2	1	1	1	0	1
643	0	1	18	22.5827	1	1	1	1	1	1	2	2	4	4	1	5	2	2	2	3	4	5	2	4	6	6	6	6	6	6	6	6	6	6	6	6	0	1	1	0	1	1	1	1	1	1	0	1	1
644	1	1	19	20.898	0	1	1	0	0	1	2	2	3	3	2	4	2	2	2	2	4	4	2	4	4	4	4	4	4	4	4	4	4	4	4	4	2	2	2	2	2	2	2	2	2	1	1	1	1
645	1	1	19	19.8177	0	1	1	1	1	1	2	2	2	2	2	2	2	2	2	2	2	2	2	2	6	6	6	6	6	6	6	6	6	6	6	6	1	1	1	1	1	1	1	1	1	1	0	0	0
646	0	1	19	17.5781	0	0	1	1	1	0	2	2	4	4	2	3	2	2	3	1	3	1	2	4	6	6	6	5	6	6	6	4	6	6	4	6	0	2	2	0	1	2	1	1	0	1	0	0	1
647	0	3	20	19.5312	1	1	1	1	0	0	2	2	5	4	2	5	2	1	3	1	3	3	3	5	5	5	5	5	5	5	5	5	5	5	5	5	1	1	1	0	0	0	1	0	0	1	1	0	1
648	1	1	19	18.3655	0	1	1	0	1	1	2	2	4	4	2	5	3	2	2	3	4	3	3	4	3	3	4	4	5	4	5	5	5	5	5	5	1	2	2	2	1	1	2	1	0	1	1	1	1
649	0	2	19	22.9568	1	0	0	1	1	1	2	2	2	2	2	3	1	2	4	2	3	4	2	4	4	4	4	4	4	4	4	4	6	4	5	6	1	2	0	0	0	0	1	1	0	1	1	1	1
650	1	3	23	20.2449	0	0	0	1	0	1	2	2	3	3	2	4	2	1	2	2	3	3	2	4	5	5	5	6	5	6	6	6	6	6	6	6	2	1	2	2	2	2	2	2	2	1	1	1	1
651	1	1	19	27.7769	0	1	1	1	1	1	5	3	5	5	3	5	2	2	4	4	5	5	1	5	4	4	4	4	4	4	4	4	4	4	4	4	0	0	2	0	0	1	1	2	3	0	1	1	1
652	1	2	20	19.5063	0	0	0	0	0	1	3	2	5	3	2	2	3	3	2	1	4	1	3	5	5	4	3	2	4	6	6	2	5	4	6	4	1	4	2	1	0	1	4	1	4	1	1	0	1
653	0	2	19	17.6309	0	0	1	1	1	0	1	1	4	3	2	5	2	2	3	1	3	3	3	4	5	7	5	5	4	4	5	5	4	3	3	4	0	1	1	1	0	1	1	0	0	0	0	0	0
654	0	3	21	18.3143	0	1	0	1	0	0	1	1	3	2	2	3	2	1	2	1	3	1	2	4	7	7	6	7	7	5	6	6	6	7	6	6	2	2	3	1	1	2	2	3	1	1	1	1	1
655	0	2	20	21.1111	1	1	1	1	1	1	2	2	3	3	1	4	2	1	2	2	3	4	2	4	4	5	5	6	4	5	5	5	5	6	6	6	1	3	2	1	1	0	2	2	1	1	1	1	1
656	0	1	18	20.202	0	1	1	1	1	1	2	2	3	1	1	4	2	2	2	1	1	4	3	5	6	6	4	6	4	6	6	5	6	6	4	5	2	1	1	1	0	1	2	1	3	1	1	1	1
657	0	2	20	28.125	0	1	1	1	1	0	2	2	4	4	4	4	2	3	5	3	4	3	2	5	4	6	4	6	5	6	5	2	7	3	2	5	2	3	3	1	0	2	4	3	0	1	0	0	1
658	1	1	19	20.7612	1	1	1	1	1	0	3	2	4	4	2	4	2	2	3	4	4	3	2	4	5	5	6	5	4	3	3	5	4	5	4	5	2	2	2	3	2	2	2	2	2	2	2	0	2
659	1	3	20	23.1481	0	1	1	1	1	1	1	1	3	3	2	3	2	1	2	1	3	3	1	4	4	5	6	6	4	5	5	5	5	4	6	6	1	0	0	0	0	0	0	0	0	1	1	0	0
660	0	1	18	19.7599	0	0	1	1	0	0	2	2	2	1	2	3	2	1	4	1	1	4	2	2	6	6	6	4	6	6	6	4	6	6	5	6	1	1	1	1	1	1	1	0	0	1	1	1	1
661	0	2	20	19.5312	1	1	0	1	1	0	1	2	4	2	2	3	2	2	4	1	2	3	1	2	6	6	6	6	6	6	6	6	6	7	6	6	2	1	3	2	2	2	0	1	1	2	0	0	1
662	0	1	19	24.2031	0	1	1	1	1	0	2	2	4	3	2	3	2	4	3	1	3	4	3	4	4	6	5	6	6	6	6	5	6	5	6	6	0	2	3	0	0	1	2	1	3	1	1	0	1
663	0	2	19	18.4265	1	1	1	1	1	0	4	4	4	4	3	4	4	3	5	3	4	3	5	4	6	6	4	1	4	4	4	1	6	5	1	6	0	4	4	2	1	3	2	2	1	1	1	1	1
664	1	3	20	22.1453	0	1	1	1	1	0	1	2	2	2	2	4	2	1	2	1	4	4	2	4	3	3	5	5	4	4	4	3	4	4	4	5	1	1	1	1	1	0	1	0	1	0	0	0	1
665	0	1	19	21.6413	0	0	0	1	1	1	3	3	4	4	2	5	2	3	3	3	4	4	3	5	5	6	4	4	5	6	6	4	6	6	5	6	0	1	2	1	1	2	2	3	2	1	1	1	1
666	0	1	19	18.5911	0	0	1	1	1	1	2	2	4	4	2	4	2	3	3	3	3	3	3	4	4	6	5	7	5	4	6	6	6	6	5	4	1	2	2	1	1	1	3	2	2	1	0	0	2
667	1	2	20	19.2837	1	1	1	1	1	0	3	2	5	4	4	5	3	2	3	3	5	4	2	5	3	4	5	5	5	4	5	4	4	4	4	4	1	3	2	2	1	2	3	3	3	2	2	2	2
668	0	3	20	21.3593	0	0	1	0	0	0	2	2	2	2	2	2	2	4	2	2	2	2	2	2	6	6	4	5	6	6	6	5	6	6	5	5	1	1	1	1	1	1	1	1	1	1	1	0	0
669	0	3	20	18.6012	0	1	1	1	1	0	2	2	4	3	5	4	3	2	5	1	3	4	2	4	4	5	5	5	5	5	5	4	7	5	5	5	1	2	3	1	0	1	1	1	1	1	1	1	1
670	1	2	20	22.4082	1	1	1	0	0	1	2	2	4	3	2	3	3	2	2	2	3	4	2	5	6	6	6	6	6	6	5	5	6	6	5	6	1	2	2	1	0	0	1	0	1	1	1	0	1
671	0	2	20	17.6254	0	0	1	1	1	0	2	1	2	2	2	2	1	2	4	2	2	2	1	2	6	6	6	6	6	6	6	6	6	6	6	6	2	2	2	2	2	2	2	2	2	1	1	0	0
672	1	2	20	24.0569	1	1	0	0	0	1	2	2	4	3	2	3	2	2	2	1	3	5	5	4	4	5	6	6	6	6	6	6	6	6	5	5	0	2	1	1	1	1	2	2	2	1	1	1	1
673	0	2	20	21.883	0	1	1	0	1	0	2	2	4	2	1	4	2	2	3	1	3	4	2	4	5	5	4	4	5	5	5	4	5	5	5	5	1	1	1	1	0	2	1	0	0	1	0	0	1
674	1	2	20	20.0816	0	0	1	0	1	0	1	1	4	1	1	3	2	3	2	2	3	1	1	5	5	6	4	6	6	6	6	6	6	6	6	6	0	3	0	0	0	2	1	1	0	1	0	0	0
675	0	2	19	18.3655	1	1	1	0	0	1	1	2	2	2	2	2	2	1	3	1	1	2	2	3	1	1	1	1	2	5	6	1	6	4	1	5	1	2	0	1	1	0	1	3	0	0	0	0	0
676	0	2	19	23.5294	1	1	1	0	0	1	4	4	4	5	2	1	5	4	5	2	5	5	4	5	4	6	3	2	4	5	5	4	6	6	2	6	1	2	3	2	2	2	2	2	4	1	1	1	1
677	0	2	19	19.5918	1	1	1	1	1	1	2	2	3	3	2	2	2	2	2	2	3	2	3	3	4	6	6	6	3	3	4	5	6	6	5	7	2	0	3	3	2	0	1	3	0	1	0	1	2
678	1	2	29	17.9871	1	0	1	0	0	0	2	2	4	4	2	4	2	2	5	3	2	4	3	3	4	5	6	6	6	6	5	5	6	6	5	6	2	2	3	2	3	2	2	2	2	1	1	1	2
679	0	2	18	20.5078	0	0	0	1	1	0	2	2	4	3	2	3	2	2	2	2	3	4	2	4	5	5	5	5	5	6	6	5	6	5	5	6	1	1	1	2	1	1	1	1	2	1	1	1	1
680	0	2	20	18.0697	0	0	0	1	1	0	2	2	3	2	2	3	2	3	2	2	3	3	2	5	4	6	5	6	6	4	5	5	6	5	6	4	1	3	2	1	1	2	2	1	2	1	1	1	0
681	1	3	21	21.3786	0	0	0	1	1	0	2	2	2	2	2	5	2	2	2	2	2	5	2	3	5	6	6	5	6	6	6	6	7	6	6	6	1	1	1	1	1	2	1	1	0	1	1	1	1
682	0	2	19	23.0332	0	1	1	1	1	0	2	2	4	4	2	5	2	2	2	2	4	4	2	4	6	6	6	6	6	6	6	6	6	6	6	6	2	2	3	2	1	1	1	1	1	1	1	1	1
683	0	1	18	11.2914	0	1	1	0	1	0	3	2	4	4	3	4	3	3	3	3	4	5	4	3	6	6	7	6	6	5	4	6	6	6	6	6	2	2	2	1	1	3	2	1	0	1	0	0	0
684	0	2	19	22.0317	1	1	1	0	0	1	2	2	4	4	2	4	2	2	4	2	4	5	2	5	3	4	4	4	4	4	4	4	4	5	5	4	3	0	2	3	1	2	3	1	0	1	1	0	0
685	1	3	20	16.5147	1	1	1	1	1	1	1	1	5	4	2	5	1	1	5	1	5	5	1	2	7	7	1	1	4	4	4	1	7	7	4	4	1	0	2	0	0	0	0	2	0	1	3	3	0
686	1	3	20	22.46	0	1	1	1	1	1	2	3	4	3	2	4	2	2	3	2	3	4	3	4	5	5	4	6	5	5	5	5	5	5	4	6	1	1	2	1	1	1	2	2	1	1	1	2	1
687	0	2	20	24.974	0	0	0	1	1	1	3	4	4	3	1	4	2	2	3	3	4	4	3	5	6	6	4	6	5	4	4	6	5	5	5	5	1	3	2	1	1	3	3	2	1	1	1	1	1
688	1	1	18	22.3673	1	1	1	1	1	1	2	2	4	4	3	4	2	2	3	2	4	4	2	4	5	6	5	5	5	5	5	5	5	5	6	5	1	2	2	1	1	1	1	2	2	2	0	1	2
689	0	2	21	21.4844	0	0	0	0	1	0	2	2	4	3	2	4	2	2	2	2	4	4	2	4	7	4	6	7	7	5	6	6	6	6	6	6	3	3	3	3	3	1	2	1	0	1	1	1	1
690	1	2	20	19.5918	0	0	1	0	1	0	1	1	2	3	2	4	1	1	2	2	3	3	1	5	4	5	6	5	5	5	5	4	5	4	4	5	3	2	2	1	1	2	2	2	0	1	0	1	0
691	0	2	21	19.8085	0	0	1	1	0	0	2	2	3	3	3	3	1	2	2	1	2	4	1	4	6	6	4	6	5	5	5	5	5	5	5	5	2	2	2	1	2	2	3	3	3	1	1	0	1
692	0	2	19	19.4734	0	1	0	1	1	0	2	2	3	3	1	5	2	2	2	1	3	3	2	3	4	4	3	3	4	4	5	5	5	4	5	4	1	1	1	1	1	1	1	1	1	1	1	1	1
693	1	4	21	25.9516	0	1	1	1	1	1	2	3	4	4	4	5	3	5	3	3	4	5	3	5	4	5	4	4	4	5	5	3	5	4	4	3	2	3	2	1	2	2	3	2	2	1	1	1	1
694	0	2	20	19.1327	1	1	0	0	0	1	2	2	1	1	2	2	2	1	2	1	1	2	2	1	7	7	7	7	7	7	7	7	7	7	7	7	1	2	1	1	1	1	1	1	0	0	0	0	0
695	1	3	21	21.2585	1	1	1	1	1	0	2	2	5	3	1	5	2	1	2	2	5	4	2	5	6	6	6	6	6	5	5	6	5	5	5	5	2	1	2	2	1	1	2	1	0	1	1	2	1
697	0	2	19	17.6745	0	0	0	0	0	1	2	2	4	4	3	4	2	3	3	3	4	4	4	5	5	6	4	5	5	5	5	4	6	5	4	5	1	3	2	1	1	1	3	1	1	1	0	0	1
698	0	2	19	20.3727	1	1	1	1	1	1	3	3	3	3	2	4	3	2	5	5	4	4	4	4	6	5	6	5	6	5	5	6	5	6	6	6	1	1	3	2	1	2	3	3	4	1	1	1	1
700	0	3	20	23.9158	0	1	1	0	1	0	2	1	4	3	2	3	2	2	2	1	3	4	2	4	7	6	6	6	6	6	6	6	6	6	6	6	1	1	1	1	1	1	1	1	1	1	1	2	1
701	1	3	21	21.2228	1	0	0	1	0	1	2	1	2	1	2	4	2	2	5	1	3	3	5	4	5	5	6	6	6	6	6	6	6	6	6	6	1	3	3	2	1	2	1	1	1	1	1	1	1
702	1	2	19	25.0135	0	1	1	1	1	1	1	1	2	5	3	4	2	2	2	2	4	4	2	4	6	6	6	6	6	6	6	6	6	6	6	6	2	2	2	2	2	2	2	2	2	1	1	1	1
704	1	3	20	27.6817	0	1	1	0	1	1	5	5	5	5	5	5	5	5	5	5	5	5	5	5	6	7	6	4	7	7	7	1	7	7	1	7	2	0	4	3	1	2	1	1	0	1	1	3	3
706	1	2	21	22.5306	1	1	1	1	1	1	2	2	4	4	2	4	2	2	3	2	4	4	2	4	4	4	4	4	4	4	4	4	4	4	4	4	2	1	2	1	1	1	1	1	1	1	1	1	1
707	1	4	21	20.2848	0	0	0	1	1	0	2	2	2	2	2	2	2	2	2	1	1	5	2	5	6	6	6	6	6	6	6	6	6	6	6	6	1	2	1	1	0	0	1	0	0	1	0	0	0
708	1	2	20	16.3265	1	1	0	1	1	0	1	1	3	3	1	3	1	2	2	1	3	3	1	4	6	6	7	7	6	6	6	6	6	6	6	7	1	1	1	0	0	0	0	1	2	0	0	0	0
709	0	2	20	27.6817	0	0	1	0	1	1	2	2	3	3	3	4	1	2	2	2	4	5	2	3	6	7	7	7	5	6	6	7	7	6	7	6	3	2	3	2	1	1	1	2	0	1	0	0	1
710	1	2	20	20.0155	1	1	1	0	1	1	3	2	4	4	2	5	3	2	3	2	4	5	3	5	5	4	5	6	6	6	5	5	5	5	5	5	1	2	1	1	1	2	2	2	0	1	0	1	1
711	1	2	21	24.2123	0	0	1	1	1	0	2	2	4	4	2	4	2	2	2	2	4	4	2	4	6	5	7	7	7	6	6	6	6	6	6	6	1	1	1	1	1	1	2	1	1	0	0	0	0
712	1	3	20	22.921	0	1	1	1	1	1	2	2	3	3	2	4	2	1	4	3	4	5	1	4	6	6	4	7	6	5	6	6	6	6	7	6	1	3	1	1	1	2	2	2	4	2	1	0	1
713	1	2	20	18.3655	0	1	0	0	0	0	1	2	5	4	3	3	1	4	5	1	5	5	2	4	4	4	4	4	4	4	4	4	4	4	4	4	0	0	0	0	0	1	0	1	1	1	1	1	1
714	0	2	20	21.0962	0	1	1	1	1	0	2	2	4	4	4	4	2	1	5	5	1	4	2	5	4	5	5	2	5	6	4	6	6	4	2	6	1	1	2	2	3	1	1	1	0	0	0	0	1
715	0	1	19	22.5827	1	1	1	1	0	1	2	2	3	3	2	4	2	1	3	2	4	4	2	2	6	6	6	6	5	5	5	5	5	6	6	5	1	1	1	0	0	1	0	0	0	0	0	0	0
716	1	2	20	25.0194	1	1	1	1	1	1	2	1	5	4	3	5	3	3	4	4	4	5	2	5	6	7	7	7	5	7	7	3	7	7	7	6	3	2	4	1	1	2	4	3	4	1	1	1	1
717	0	3	22	18.4911	0	0	0	1	0	0	2	1	4	3	1	3	1	2	4	1	3	3	2	4	6	6	5	7	6	7	6	6	7	6	6	6	1	1	1	1	0	0	0	0	0	0	0	0	0
718	0	3	21	22.2656	0	0	0	1	1	0	2	2	4	4	2	5	2	3	2	3	4	5	3	5	6	5	7	6	6	4	4	3	4	5	5	4	0	4	4	4	3	4	4	3	3	1	1	1	1
719	1	3	22	18.0427	1	1	1	0	1	0	2	2	4	4	3	5	2	1	3	3	5	5	1	5	5	5	6	6	4	4	4	6	5	5	7	6	1	1	1	0	0	1	1	0	0	1	1	1	1
721	1	2	19	19.5918	1	1	1	1	0	1	2	2	4	4	3	4	2	2	3	2	3	2	4	4	4	6	7	7	7	6	6	6	6	6	6	6	1	2	2	1	1	3	1	1	1	1	1	1	1
722	0	2	20	17.7154	0	1	1	0	1	1	2	2	3	3	2	1	2	2	2	1	1	1	2	3	7	5	7	7	5	6	6	6	6	5	7	7	0	1	1	0	0	0	1	2	2	0	0	0	0
723	0	3	20	23.4375	1	1	0	1	1	0	2	2	2	2	2	3	2	1	2	1	2	3	2	3	6	6	7	6	6	6	6	7	6	5	6	6	1	1	0	0	0	0	0	0	0	0	0	0	0
724	0	3	21	17.9982	0	1	1	1	1	1	3	2	5	5	5	5	4	1	5	1	5	5	1	4	6	6	5	6	2	6	5	5	6	5	7	7	0	0	1	0	0	2	0	0	0	1	0	0	0
725	1	3	20	22.8931	1	1	1	0	1	1	2	2	4	4	5	4	4	2	5	5	4	4	3	5	5	5	5	3	3	5	5	2	5	5	4	2	2	1	2	3	2	2	2	3	1	3	3	3	3
726	1	1	20	26.5285	1	1	1	1	1	1	2	2	5	4	3	5	2	1	3	3	4	5	3	5	5	7	5	4	6	6	6	4	6	4	6	6	3	2	4	2	1	0	2	0	0	1	1	2	2
727	0	2	20	19.6752	0	0	0	1	1	1	2	2	4	4	3	4	3	3	5	1	3	3	5	4	4	6	5	6	6	6	6	6	6	6	6	6	1	3	3	2	2	2	3	3	0	1	1	0	0
728	1	2	20	23.3564	0	1	1	1	0	1	2	2	2	2	2	3	1	1	5	2	2	2	3	3	5	5	4	4	5	5	5	4	5	5	5	5	1	1	1	1	1	0	1	1	0	1	0	0	0
729	0	3	22	19.7239	0	1	1	0	1	1	2	5	5	4	5	5	4	5	5	5	4	5	5	5	3	5	3	3	2	5	3	5	4	2	3	4	2	2	4	3	3	3	4	4	0	3	1	3	3
730	0	2	20	17.4449	1	1	1	1	0	1	2	1	1	3	1	4	2	1	2	1	1	1	1	1	7	7	7	7	7	7	7	7	7	7	7	7	2	2	1	2	2	0	0	2	1	2	2	3	2
731	0	3	21	16.5289	0	0	1	1	1	1	2	2	5	4	3	4	3	3	3	3	4	5	2	5	4	2	5	2	2	3	3	3	3	3	3	2	1	3	0	2	2	2	3	2	2	3	3	2	3
732	0	3	21	28.0404	1	1	1	1	1	1	5	4	4	4	4	5	5	5	5	5	5	5	5	5	5	5	5	3	6	5	5	2	6	5	4	6	2	2	3	2	1	4	4	3	2	1	1	1	1
733	1	2	20	20.2812	0	0	0	1	0	0	2	2	4	2	4	4	2	2	4	4	2	4	3	5	5	5	5	4	3	3	4	5	5	5	4	3	1	2	4	3	3	3	4	2	1	3	2	1	1
734	0	2	20	22.4323	0	0	1	1	1	0	3	2	4	4	2	4	2	3	5	2	4	4	3	4	4	3	3	3	5	5	5	2	5	5	5	5	1	3	2	0	1	1	3	1	1	0	1	2	1
735	0	2	21	20.202	1	1	1	0	1	1	2	2	4	4	2	4	2	2	2	2	4	4	2	4	5	5	5	5	5	4	4	5	5	5	6	5	2	3	3	2	2	2	3	3	2	1	1	1	1
736	0	3	20	25.3906	0	1	1	1	1	1	2	2	4	3	2	4	2	2	2	2	4	5	2	4	6	6	6	6	6	6	6	6	6	6	6	6	1	0	1	1	1	2	1	1	1	1	1	0	1
737	0	3	23	19.0311	0	1	1	1	1	1	2	2	3	3	1	3	1	1	4	1	2	4	1	4	4	5	5	5	5	5	5	5	5	3	6	5	2	2	2	2	2	2	2	2	2	1	1	1	1
[truncated: 5 more columns]
